# Supplementary material for: Lacticaseibacillus casei Combats Biofilm Formation and Exhibits Antibacterial Activity Against Clinical Isolates of Staphylococcus aureus, Salmonella enterica, and Escherichia coli
Source: Microorganisms. 2025 Nov 24;13(12):2667. doi: 10.3390/microorganisms13122667 (PMC12735342; doi:10.3390/microorganisms13122667)
Supplement: Supplementary file 1 [file microorganisms-13-02667-s001.zip]

Archive with 10 entries (10 files):
- Figure S1.tif
- Figure S2.tif
- Figure S3.tif
- Figure S4.tif
- Figure S5.tif
- Figure S6.tif
- Table S1.pdf
- Table S2.xlsx
- Table S3.xlsx
- Table S4.pdf
