# Supplementary material for: Lacticaseibacillus casei Combats Biofilm Formation and Exhibits Antibacterial Activity Against Clinical Isolates of Staphylococcus aureus, Salmonella enterica, and Escherichia coli
Source: Microorganisms. 2025 Nov 24;13(12):2667. doi: 10.3390/microorganisms13122667 (PMC12735342; doi:10.3390/microorganisms13122667)
Supplement: Supplementary file 1 [file microorganisms-13-02667-s001.zip › Table S2.xlsx]

## Sheet: Φύλλο1
Table S2. Sequence identity of genes coded by Lc393 with N-acyl homoserine (AHL) lactonase sequences derived from Uniprot (A0A7Z2PEZ0 and A0A0M3QBV3). Calculation of percentage identity was performed using Blastp+
RID: 601PKRAJ114
Job Title:2 sequences (tr|A0A7Z2PEZ0|A0A7Z2PEZ0_LACPN...
Program: BLASTP
Subject #1:IFMHJOKI_00001 Chromosomal replication initiator protein DnaA ID: lcl|Query_5672790 Length: 449
Subject #2:IFMHJOKI_00002 Beta sliding clamp ID: lcl|Query_5672791 Length: 379
Subject #3:IFMHJOKI_00003 hypothetical protein ID: lcl|Query_5672792 Length: 70
Subject #4:IFMHJOKI_00004 DNA replication and repair protein RecF ID: lcl|Query_5672793 Length: 372
Subject #5:IFMHJOKI_00005 DNA gyrase subunit B ID: lcl|Query_5672794 Length: 653
Subject #6:IFMHJOKI_00006 DNA gyrase subunit A ID: lcl|Query_5672795 Length: 874
Subject #7:IFMHJOKI_00007 Single-stranded DNA-binding protein A ID: lcl|Query_5672796 Length: 104
Subject #8:IFMHJOKI_00008 30S ribosomal protein S6 ID: lcl|Query_5672797 Length: 98
Subject #9:IFMHJOKI_00009 Single-stranded DNA-binding protein A ID: lcl|Query_5672798 Length: 197
Subject #10:IFMHJOKI_00010 30S ribosomal protein S18 ID: lcl|Query_5672799 Length: 78
Subject #11:IFMHJOKI_00011 Putative cysteine protease YraA ID: lcl|Query_5672800 Length: 168
Subject #12:IFMHJOKI_00012 Cytochrome bd-II ubiquinol oxidase subunit 1 ID: lcl|Query_5672801 Length: 492
Subject #13:IFMHJOKI_00013 Cytochrome bd-I ubiquinol oxidase subunit 2 ID: lcl|Query_5672802 Length: 339
Subject #14:IFMHJOKI_00014 hypothetical protein ID: lcl|Query_5672803 Length: 64
Subject #15:IFMHJOKI_00015 IS30 family transposase ISCth3 ID: lcl|Query_5672804 Length: 350
Subject #16:IFMHJOKI_00016 putative ABC transporter ATP-binding protein ID: lcl|Query_5672805 Length: 233
Subject #17:IFMHJOKI_00017 hypothetical protein ID: lcl|Query_5672806 Length: 81
Subject #18:IFMHJOKI_00018 hypothetical protein ID: lcl|Query_5672807 Length: 756
Subject #19:IFMHJOKI_00019 hypothetical protein ID: lcl|Query_5672808 Length: 418
Subject #20:IFMHJOKI_00020 Putative flavoprotein monooxygenase ID: lcl|Query_5672809 Length: 369
Subject #21:IFMHJOKI_00021 Ammonia channel ID: lcl|Query_5672810 Length: 357
Subject #22:IFMHJOKI_00022 hypothetical protein ID: lcl|Query_5672811 Length: 60
Subject #23:IFMHJOKI_00023 hypothetical protein ID: lcl|Query_5672812 Length: 75
Subject #24:IFMHJOKI_00024 IS30 family transposase ISCth3 ID: lcl|Query_5672813 Length: 350
Subject #25:IFMHJOKI_00025 hypothetical protein ID: lcl|Query_5672814 Length: 183
Subject #26:IFMHJOKI_00026 5-amino-6-(5-phospho-D-ribitylamino)uracil phosphatase YbjI ID: lcl|Query_5672815 Length: 268
Subject #27:IFMHJOKI_00027 hypothetical protein ID: lcl|Query_5672816 Length: 101
Subject #28:IFMHJOKI_00028 putative membrane transporter protein YfcA ID: lcl|Query_5672817 Length: 257
Subject #29:IFMHJOKI_00029 HTH-type transcriptional regulator BetI ID: lcl|Query_5672818 Length: 212
Subject #30:IFMHJOKI_00030 Divalent metal cation transporter MntH ID: lcl|Query_5672819 Length: 386
Subject #31:IFMHJOKI_00031 Divalent metal cation transporter MntH ID: lcl|Query_5672820 Length: 88
Subject #32:IFMHJOKI_00032 Galactoside O-acetyltransferase ID: lcl|Query_5672821 Length: 203
Subject #33:IFMHJOKI_00033 hypothetical protein ID: lcl|Query_5672822 Length: 114
Subject #34:IFMHJOKI_00034 Vitamin B12 import ATP-binding protein BtuD ID: lcl|Query_5672823 Length: 596
Subject #35:IFMHJOKI_00035 IS30 family transposase ISCth3 ID: lcl|Query_5672824 Length: 350
Subject #36:IFMHJOKI_00036 4-hydroxy-tetrahydrodipicolinate reductase ID: lcl|Query_5672825 Length: 255
Subject #37:IFMHJOKI_00037 4-hydroxy-tetrahydrodipicolinate synthase ID: lcl|Query_5672826 Length: 301
Subject #38:IFMHJOKI_00038 N-acetyldiaminopimelate deacetylase ID: lcl|Query_5672827 Length: 378
Subject #39:IFMHJOKI_00039 2,3,4,5-tetrahydropyridine-2,6-dicarboxylate N-acetyltransferase ID: lcl|Query_5672828 Length: 234
Subject #40:IFMHJOKI_00040 Diaminopimelate decarboxylase ID: lcl|Query_5672829 Length: 449
Subject #41:IFMHJOKI_00041 Aspartokinase 3 ID: lcl|Query_5672830 Length: 459
Subject #42:IFMHJOKI_00042 Diaminopimelate epimerase ID: lcl|Query_5672831 Length: 335
Subject #43:IFMHJOKI_00043 Aspartate-semialdehyde dehydrogenase ID: lcl|Query_5672832 Length: 352
Subject #44:IFMHJOKI_00044 IS5 family transposase ISLca2 ID: lcl|Query_5672833 Length: 471
Subject #45:IFMHJOKI_00045 hypothetical protein ID: lcl|Query_5672834 Length: 109
Subject #46:IFMHJOKI_00046 hypothetical protein ID: lcl|Query_5672835 Length: 70
Subject #47:IFMHJOKI_00047 hypothetical protein ID: lcl|Query_5672836 Length: 89
Subject #48:IFMHJOKI_00048 ISL3 family transposase IS1165 ID: lcl|Query_5672837 Length: 414
Subject #49:IFMHJOKI_00049 hypothetical protein ID: lcl|Query_5672838 Length: 62
Subject #50:IFMHJOKI_00050 hypothetical protein ID: lcl|Query_5672839 Length: 137
Subject #51:IFMHJOKI_00051 hypothetical protein ID: lcl|Query_5672840 Length: 66
Subject #52:IFMHJOKI_00052 hypothetical protein ID: lcl|Query_5672841 Length: 213
Subject #53:IFMHJOKI_00053 hypothetical protein ID: lcl|Query_5672842 Length: 88
Subject #54:IFMHJOKI_00054 hypothetical protein ID: lcl|Query_5672843 Length: 158
Subject #55:IFMHJOKI_00055 IS30 family transposase ISCth3 ID: lcl|Query_5672844 Length: 350
Subject #56:IFMHJOKI_00056 Vitamin B12 import ATP-binding protein BtuD ID: lcl|Query_5672845 Length: 395
Subject #57:IFMHJOKI_00057 Cyclic-di-AMP phosphodiesterase GdpP ID: lcl|Query_5672846 Length: 668
Subject #58:IFMHJOKI_00058 50S ribosomal protein L9 ID: lcl|Query_5672847 Length: 151
Subject #59:IFMHJOKI_00059 Replicative DNA helicase ID: lcl|Query_5672848 Length: 461
Subject #60:IFMHJOKI_00060 hypothetical protein ID: lcl|Query_5672849 Length: 387
Subject #61:IFMHJOKI_00061 hypothetical protein ID: lcl|Query_5672850 Length: 53
Subject #62:IFMHJOKI_00062 hypothetical protein ID: lcl|Query_5672851 Length: 669
Subject #63:IFMHJOKI_00063 N-acetylmuramic acid 6-phosphate etherase ID: lcl|Query_5672852 Length: 307
Subject #64:IFMHJOKI_00064 hypothetical protein ID: lcl|Query_5672853 Length: 347
Subject #65:IFMHJOKI_00065 putative HTH-type transcriptional regulator YbbH ID: lcl|Query_5672854 Length: 289
Subject #66:IFMHJOKI_00066 Adenylosuccinate synthetase ID: lcl|Query_5672855 Length: 430
Subject #67:IFMHJOKI_00067 Zinc-transporting ATPase ID: lcl|Query_5672856 Length: 617
Subject #68:IFMHJOKI_00068 hypothetical protein ID: lcl|Query_5672857 Length: 116
Subject #69:IFMHJOKI_00069 hypothetical protein ID: lcl|Query_5672858 Length: 47
Subject #70:IFMHJOKI_00070 hypothetical protein ID: lcl|Query_5672859 Length: 164
Subject #71:IFMHJOKI_00071 Anaerobic ribonucleoside-triphosphate reductase ID: lcl|Query_5672860 Length: 727
Subject #72:IFMHJOKI_00072 hypothetical protein ID: lcl|Query_5672861 Length: 234
Subject #73:IFMHJOKI_00073 hypothetical protein ID: lcl|Query_5672862 Length: 202
Subject #74:IFMHJOKI_00074 hypothetical protein ID: lcl|Query_5672863 Length: 111
Subject #75:IFMHJOKI_00075 hypothetical protein ID: lcl|Query_5672864 Length: 86
Subject #76:IFMHJOKI_00076 hypothetical protein ID: lcl|Query_5672865 Length: 179
Subject #77:IFMHJOKI_00077 hypothetical protein ID: lcl|Query_5672866 Length: 198
Subject #78:IFMHJOKI_00078 hypothetical protein ID: lcl|Query_5672867 Length: 147
Subject #79:IFMHJOKI_00079 IS66 family transposase ISCde1 ID: lcl|Query_5672868 Length: 191
Subject #80:IFMHJOKI_00080 hypothetical protein ID: lcl|Query_5672869 Length: 74
Subject #81:IFMHJOKI_00081 hypothetical protein ID: lcl|Query_5672870 Length: 30
Subject #82:IFMHJOKI_00082 IS30 family transposase ISCth3 ID: lcl|Query_5672871 Length: 353
Subject #83:IFMHJOKI_00083 Vitamin B12 import ATP-binding protein BtuD ID: lcl|Query_5672872 Length: 535
Subject #84:IFMHJOKI_00084 hypothetical protein ID: lcl|Query_5672873 Length: 100
Subject #85:IFMHJOKI_00085 hypothetical protein ID: lcl|Query_5672874 Length: 231
Subject #86:IFMHJOKI_00086 IS30 family transposase ISCth3 ID: lcl|Query_5672875 Length: 350
Subject #87:IFMHJOKI_00087 IS30 family transposase ISCth3 ID: lcl|Query_5672876 Length: 350
Subject #88:IFMHJOKI_00088 hypothetical protein ID: lcl|Query_5672877 Length: 326
Subject #89:IFMHJOKI_00089 Microcin C7 self-immunity protein MccF ID: lcl|Query_5672878 Length: 355
Subject #90:IFMHJOKI_00090 hypothetical protein ID: lcl|Query_5672879 Length: 83
Subject #91:IFMHJOKI_00091 D-alanine--D-alanine ligase ID: lcl|Query_5672880 Length: 361
Subject #92:IFMHJOKI_00092 Methylated-DNA--protein-cysteine methyltransferase, inducible ID: lcl|Query_5672881 Length: 163
Subject #93:IFMHJOKI_00093 D-2-hydroxyisocaproate dehydrogenase ID: lcl|Query_5672882 Length: 333
Subject #94:IFMHJOKI_00094 hypothetical protein ID: lcl|Query_5672883 Length: 116
Subject #95:IFMHJOKI_00095 Adenine permease AdeP ID: lcl|Query_5672884 Length: 485
Subject #96:IFMHJOKI_00096 hypothetical protein ID: lcl|Query_5672885 Length: 107
Subject #97:IFMHJOKI_00097 Putative ring-cleaving dioxygenase MhqA ID: lcl|Query_5672886 Length: 324
Subject #98:IFMHJOKI_00098 hypothetical protein ID: lcl|Query_5672887 Length: 98
Subject #99:IFMHJOKI_00099 hypothetical protein ID: lcl|Query_5672888 Length: 191
Subject #100:IFMHJOKI_00100 IS30 family transposase ISCth3 ID: lcl|Query_5672889 Length: 350
Subject #101:IFMHJOKI_00101 hypothetical protein ID: lcl|Query_5672890 Length: 641
Subject #102:IFMHJOKI_00102 hypothetical protein ID: lcl|Query_5672891 Length: 116
Subject #103:IFMHJOKI_00103 hypothetical protein ID: lcl|Query_5672892 Length: 255
Subject #104:IFMHJOKI_00104 hypothetical protein ID: lcl|Query_5672893 Length: 362
Subject #105:IFMHJOKI_00105 hypothetical protein ID: lcl|Query_5672894 Length: 199
Subject #106:IFMHJOKI_00106 hypothetical protein ID: lcl|Query_5672895 Length: 284
Subject #107:IFMHJOKI_00107 hypothetical protein ID: lcl|Query_5672896 Length: 327
Subject #108:IFMHJOKI_00108 hypothetical protein ID: lcl|Query_5672897 Length: 109
Subject #109:IFMHJOKI_00109 Replication-associated recombination protein A ID: lcl|Query_5672898 Length: 448
Subject #110:IFMHJOKI_00110 Acetate kinase ID: lcl|Query_5672899 Length: 396
Subject #111:IFMHJOKI_00111 putative HTH-type transcriptional regulator YdjF ID: lcl|Query_5672900 Length: 250
Subject #112:IFMHJOKI_00112 Xylulose kinase ID: lcl|Query_5672901 Length: 498
Subject #113:IFMHJOKI_00113 D-tagatose-1,6-bisphosphate aldolase subunit GatY ID: lcl|Query_5672902 Length: 289
Subject #114:IFMHJOKI_00114 Ascorbate-specific PTS system EIIC component ID: lcl|Query_5672903 Length: 443
Subject #115:IFMHJOKI_00115 hypothetical protein ID: lcl|Query_5672904 Length: 273
Subject #116:IFMHJOKI_00116 Endonuclease III ID: lcl|Query_5672905 Length: 234
Subject #117:IFMHJOKI_00117 hypothetical protein ID: lcl|Query_5672906 Length: 98
Subject #118:IFMHJOKI_00118 hypothetical protein ID: lcl|Query_5672907 Length: 116
Subject #119:IFMHJOKI_00119 IS30 family transposase ISCth3 ID: lcl|Query_5672908 Length: 350
Subject #120:IFMHJOKI_00120 IS30 family transposase ISCth3 ID: lcl|Query_5672909 Length: 350
Subject #121:IFMHJOKI_00121 Bacitracin transport ATP-binding protein BcrA ID: lcl|Query_5672910 Length: 168
Subject #122:IFMHJOKI_00122 hypothetical protein ID: lcl|Query_5672911 Length: 155
Subject #123:IFMHJOKI_00123 hypothetical protein ID: lcl|Query_5672912 Length: 377
Subject #124:IFMHJOKI_00124 Vitamin B12 import ATP-binding protein BtuD ID: lcl|Query_5672913 Length: 526
Subject #125:IFMHJOKI_00125 hypothetical protein ID: lcl|Query_5672914 Length: 288
Subject #126:IFMHJOKI_00126 hypothetical protein ID: lcl|Query_5672915 Length: 616
Subject #127:IFMHJOKI_00127 NADH oxidase ID: lcl|Query_5672916 Length: 453
Subject #128:IFMHJOKI_00128 hypothetical protein ID: lcl|Query_5672917 Length: 210
Subject #129:IFMHJOKI_00129 hypothetical protein ID: lcl|Query_5672918 Length: 437
Subject #130:IFMHJOKI_00130 hypothetical protein ID: lcl|Query_5672919 Length: 275
Subject #131:IFMHJOKI_00131 hypothetical protein ID: lcl|Query_5672920 Length: 124
Subject #132:IFMHJOKI_00132 Glutathione hydrolase-like YwrD proenzyme ID: lcl|Query_5672921 Length: 541
Subject #133:IFMHJOKI_00133 hypothetical protein ID: lcl|Query_5672922 Length: 68
Subject #134:IFMHJOKI_00134 hypothetical protein ID: lcl|Query_5672923 Length: 101
Subject #135:IFMHJOKI_00135 hypothetical protein ID: lcl|Query_5672924 Length: 155
Subject #136:IFMHJOKI_00136 hypothetical protein ID: lcl|Query_5672925 Length: 80
Subject #137:IFMHJOKI_00137 hypothetical protein ID: lcl|Query_5672926 Length: 64
Subject #138:IFMHJOKI_00138 Putative 2-hydroxyacid dehydrogenase ID: lcl|Query_5672927 Length: 320
Subject #139:IFMHJOKI_00139 hypothetical protein ID: lcl|Query_5672928 Length: 133
Subject #140:IFMHJOKI_00140 hypothetical protein ID: lcl|Query_5672929 Length: 85
Subject #141:IFMHJOKI_00141 hypothetical protein ID: lcl|Query_5672930 Length: 179
Subject #142:IFMHJOKI_00142 hypothetical protein ID: lcl|Query_5672931 Length: 65
Subject #143:IFMHJOKI_00143 Alkaline shock protein 23 ID: lcl|Query_5672932 Length: 138
Subject #144:IFMHJOKI_00144 hypothetical protein ID: lcl|Query_5672933 Length: 141
Subject #145:IFMHJOKI_00145 IS30 family transposase ISCth3 ID: lcl|Query_5672934 Length: 350
Subject #146:IFMHJOKI_00146 hypothetical protein ID: lcl|Query_5672935 Length: 228
Subject #147:IFMHJOKI_00147 hypothetical protein ID: lcl|Query_5672936 Length: 304
Subject #148:IFMHJOKI_00148 Pyrrolidone-carboxylate peptidase ID: lcl|Query_5672937 Length: 215
Subject #149:IFMHJOKI_00149 hypothetical protein ID: lcl|Query_5672938 Length: 206
Subject #150:IFMHJOKI_00150 Lipid II isoglutaminyl synthase (glutamine-hydrolyzing) subunit GatD ID: lcl|Query_5672939 Length: 224
Subject #151:IFMHJOKI_00151 hypothetical protein ID: lcl|Query_5672940 Length: 126
Subject #152:IFMHJOKI_00152 hypothetical protein ID: lcl|Query_5672941 Length: 473
Subject #153:IFMHJOKI_00153 Ribosomal RNA small subunit methyltransferase G ID: lcl|Query_5672942 Length: 243
Subject #154:IFMHJOKI_00154 Nucleoid occlusion protein ID: lcl|Query_5672943 Length: 275
Subject #155:IFMHJOKI_00155 Sporulation initiation inhibitor protein Soj ID: lcl|Query_5672944 Length: 255
Subject #156:IFMHJOKI_00156 Stage 0 sporulation protein J ID: lcl|Query_5672945 Length: 290
Subject #157:IFMHJOKI_00157 hypothetical protein ID: lcl|Query_5672946 Length: 63
Subject #158:IFMHJOKI_00158 Ribosome-binding ATPase YchF ID: lcl|Query_5672947 Length: 340
Subject #159:IFMHJOKI_00159 hypothetical protein ID: lcl|Query_5672948 Length: 264
Subject #160:IFMHJOKI_00160 hypothetical protein ID: lcl|Query_5672949 Length: 366
Subject #161:IFMHJOKI_00161 Inosine-5'-monophosphate dehydrogenase ID: lcl|Query_5672950 Length: 495
Subject #162:IFMHJOKI_00162 hypothetical protein ID: lcl|Query_5672951 Length: 229
Subject #163:IFMHJOKI_00163 Transcriptional regulatory protein SrrA ID: lcl|Query_5672952 Length: 228
Subject #164:IFMHJOKI_00164 Sensor histidine kinase RcsC ID: lcl|Query_5672953 Length: 396
Subject #165:IFMHJOKI_00165 D-alanyl-D-alanine carboxypeptidase DacA ID: lcl|Query_5672954 Length: 436
Subject #166:IFMHJOKI_00166 Transcription elongation factor GreB ID: lcl|Query_5672955 Length: 159
Subject #167:IFMHJOKI_00167 UDP-N-acetylmuramoyl-L-alanyl-D-glutamate--L-lysine ligase ID: lcl|Query_5672956 Length: 517
Subject #168:IFMHJOKI_00168 Aspartate racemase ID: lcl|Query_5672957 Length: 249
Subject #169:IFMHJOKI_00169 Glyoxal reductase ID: lcl|Query_5672958 Length: 286
Subject #170:IFMHJOKI_00170 Glucitol operon repressor ID: lcl|Query_5672959 Length: 267
Subject #171:IFMHJOKI_00171 Major myo-inositol transporter IolT ID: lcl|Query_5672960 Length: 495
Subject #172:IFMHJOKI_00172 Malonate-semialdehyde dehydrogenase ID: lcl|Query_5672961 Length: 491
Subject #173:IFMHJOKI_00173 5-deoxy-glucuronate isomerase ID: lcl|Query_5672962 Length: 271
Subject #174:IFMHJOKI_00174 5-dehydro-2-deoxygluconokinase ID: lcl|Query_5672963 Length: 122
Subject #175:IFMHJOKI_00175 IS30 family transposase ISCth3 ID: lcl|Query_5672964 Length: 350
Subject #176:IFMHJOKI_00176 5-dehydro-2-deoxygluconokinase ID: lcl|Query_5672965 Length: 216
Subject #177:IFMHJOKI_00177 3D-(3,5/4)-trihydroxycyclohexane-1,2-dione hydrolase ID: lcl|Query_5672966 Length: 573
Subject #178:IFMHJOKI_00178 3D-(3,5/4)-trihydroxycyclohexane-1,2-dione hydrolase ID: lcl|Query_5672967 Length: 85
Subject #179:IFMHJOKI_00179 Inositol 2-dehydrogenase/D-chiro-inositol 3-dehydrogenase ID: lcl|Query_5672968 Length: 346
Subject #180:IFMHJOKI_00180 Myo-inositol 2-dehydrogenase ID: lcl|Query_5672969 Length: 351
Subject #181:IFMHJOKI_00181 Inosose dehydratase ID: lcl|Query_5672970 Length: 298
Subject #182:IFMHJOKI_00182 6-phospho-5-dehydro-2-deoxy-D-gluconate aldolase ID: lcl|Query_5672971 Length: 290
Subject #183:IFMHJOKI_00183 hypothetical protein ID: lcl|Query_5672972 Length: 129
Subject #184:IFMHJOKI_00184 hypothetical protein ID: lcl|Query_5672973 Length: 292
Subject #185:IFMHJOKI_00185 hypothetical protein ID: lcl|Query_5672974 Length: 287
Subject #186:IFMHJOKI_00186 HTH-type transcriptional regulator MurR ID: lcl|Query_5672975 Length: 280
Subject #187:IFMHJOKI_00187 6-phosphogluconate dehydrogenase, NAD(+)-dependent, decarboxylating ID: lcl|Query_5672976 Length: 307
Subject #188:IFMHJOKI_00188 Xylulose kinase ID: lcl|Query_5672977 Length: 522
Subject #189:IFMHJOKI_00189 High-affinity gluconate transporter ID: lcl|Query_5672978 Length: 450
Subject #190:IFMHJOKI_00190 hypothetical protein ID: lcl|Query_5672979 Length: 114
Subject #191:IFMHJOKI_00191 Zinc import ATP-binding protein ZnuC ID: lcl|Query_5672980 Length: 239
Subject #192:IFMHJOKI_00192 High-affinity zinc uptake system membrane protein ZnuB ID: lcl|Query_5672981 Length: 265
Subject #193:IFMHJOKI_00193 hypothetical protein ID: lcl|Query_5672982 Length: 282
Subject #194:IFMHJOKI_00194 2-hydroxy-3-oxopropionate reductase ID: lcl|Query_5672983 Length: 293
Subject #195:IFMHJOKI_00195 Oligoendopeptidase F, plasmid ID: lcl|Query_5672984 Length: 599
Subject #196:IFMHJOKI_00196 Biofilm regulatory protein A ID: lcl|Query_5672985 Length: 364
Subject #197:IFMHJOKI_00197 Branched-chain amino acid transport system 2 carrier protein ID: lcl|Query_5672986 Length: 255
Subject #198:IFMHJOKI_00198 IS30 family transposase ISCth3 ID: lcl|Query_5672987 Length: 350
Subject #199:IFMHJOKI_00199 Branched-chain amino acid transport system 2 carrier protein ID: lcl|Query_5672988 Length: 232
Subject #200:IFMHJOKI_00200 ISNCY family transposase ISSeq2 ID: lcl|Query_5672989 Length: 485
Subject #201:IFMHJOKI_00201 hypothetical protein ID: lcl|Query_5672990 Length: 227
Subject #202:IFMHJOKI_00202 HTH-type transcriptional repressor GlcR ID: lcl|Query_5672991 Length: 252
Subject #203:IFMHJOKI_00203 Putative glycosyltransferase EpsH ID: lcl|Query_5672992 Length: 260
Subject #204:IFMHJOKI_00204 hypothetical protein ID: lcl|Query_5672993 Length: 253
Subject #205:IFMHJOKI_00205 hypothetical protein ID: lcl|Query_5672994 Length: 110
Subject #206:IFMHJOKI_00206 Signal peptidase I S ID: lcl|Query_5672995 Length: 199
Subject #207:IFMHJOKI_00207 ADP-ribosylarginine hydrolase Tri1 ID: lcl|Query_5672996 Length: 311
Subject #208:IFMHJOKI_00208 putative ABC transporter ATP-binding protein YheS ID: lcl|Query_5672997 Length: 515
Subject #209:IFMHJOKI_00209 2-methoxy-6-polyprenyl-1,4-benzoquinol methylase, mitochondrial ID: lcl|Query_5672998 Length: 248
Subject #210:IFMHJOKI_00213 Thioredoxin ID: lcl|Query_5672999 Length: 106
Subject #211:IFMHJOKI_00214 hypothetical protein ID: lcl|Query_5673000 Length: 258
Subject #212:IFMHJOKI_00215 hypothetical protein ID: lcl|Query_5673001 Length: 152
Subject #213:IFMHJOKI_00216 Leu/Ile/Val-binding protein ID: lcl|Query_5673002 Length: 243
Subject #214:IFMHJOKI_00217 IS30 family transposase ISCth3 ID: lcl|Query_5673003 Length: 350
Subject #215:IFMHJOKI_00218 hypothetical protein ID: lcl|Query_5673004 Length: 84
Subject #216:IFMHJOKI_00219 hypothetical protein ID: lcl|Query_5673005 Length: 279
Subject #217:IFMHJOKI_00220 PTS system N,N'-diacetylchitobiose-specific EIIC component ID: lcl|Query_5673006 Length: 438
Subject #218:IFMHJOKI_00221 Deoxyribose-phosphate aldolase ID: lcl|Query_5673007 Length: 224
Subject #219:IFMHJOKI_00222 Phosphopentomutase ID: lcl|Query_5673008 Length: 396
Subject #220:IFMHJOKI_00223 Purine nucleoside phosphorylase DeoD-type ID: lcl|Query_5673009 Length: 238
Subject #221:IFMHJOKI_00224 hypothetical protein ID: lcl|Query_5673010 Length: 470
Subject #222:IFMHJOKI_00225 PTS system lactose-specific EIICB component ID: lcl|Query_5673011 Length: 47
Subject #223:IFMHJOKI_00226 IS30 family transposase ISCth3 ID: lcl|Query_5673012 Length: 350
Subject #224:IFMHJOKI_00227 PTS system lactose-specific EIICB component ID: lcl|Query_5673013 Length: 563
Subject #225:IFMHJOKI_00228 Levansucrase and sucrase synthesis operon antiterminator ID: lcl|Query_5673014 Length: 289
Subject #226:IFMHJOKI_00229 PTS system lactose-specific EIIA component ID: lcl|Query_5673015 Length: 121
Subject #227:IFMHJOKI_00230 6-phospho-beta-galactosidase ID: lcl|Query_5673016 Length: 474
Subject #228:IFMHJOKI_00231 NADH oxidase ID: lcl|Query_5673017 Length: 454
Subject #229:IFMHJOKI_00232 hypothetical protein ID: lcl|Query_5673018 Length: 278
Subject #230:IFMHJOKI_00233 hypothetical protein ID: lcl|Query_5673019 Length: 226
Subject #231:IFMHJOKI_00234 3'-5' exonuclease DinG ID: lcl|Query_5673020 Length: 795
Subject #232:IFMHJOKI_00235 hypothetical protein ID: lcl|Query_5673021 Length: 430
Subject #233:IFMHJOKI_00236 hypothetical protein ID: lcl|Query_5673022 Length: 216
Subject #234:IFMHJOKI_00237 hypothetical protein ID: lcl|Query_5673023 Length: 567
Subject #235:IFMHJOKI_00238 Transcriptional regulator ManR ID: lcl|Query_5673024 Length: 644
Subject #236:IFMHJOKI_00239 hypothetical protein ID: lcl|Query_5673025 Length: 151
Subject #237:IFMHJOKI_00240 PTS system mannose-specific EIIBCA component ID: lcl|Query_5673026 Length: 481
Subject #238:IFMHJOKI_00241 putative mannose-6-phosphate isomerase GmuF ID: lcl|Query_5673027 Length: 323
Subject #239:IFMHJOKI_00242 HTH-type transcriptional repressor NagR ID: lcl|Query_5673028 Length: 238
Subject #240:IFMHJOKI_00243 Putative D-galactosamine-6-phosphate deaminase AgaS ID: lcl|Query_5673029 Length: 393
Subject #241:IFMHJOKI_00244 N-acetylgalactosamine-6-phosphate deacetylase ID: lcl|Query_5673030 Length: 386
Subject #242:IFMHJOKI_00245 Beta-galactosidase ID: lcl|Query_5673031 Length: 598
Subject #243:IFMHJOKI_00246 PTS system sorbose-specific EIIB component ID: lcl|Query_5673032 Length: 160
Subject #244:IFMHJOKI_00247 hypothetical protein ID: lcl|Query_5673033 Length: 303
Subject #245:IFMHJOKI_00248 PTS system mannose-specific EIID component ID: lcl|Query_5673034 Length: 273
Subject #246:IFMHJOKI_00249 PTS system mannose-specific EIIAB component ID: lcl|Query_5673035 Length: 126
Subject #247:IFMHJOKI_00250 IS30 family transposase ISCth3 ID: lcl|Query_5673036 Length: 350
Subject #248:IFMHJOKI_00251 putative licABCH operon regulator ID: lcl|Query_5673037 Length: 275
Subject #249:IFMHJOKI_00252 putative fructose-bisphosphate aldolase ID: lcl|Query_5673038 Length: 288
Subject #250:IFMHJOKI_00253 PTS system fructose-specific EIIABC component ID: lcl|Query_5673039 Length: 647
Subject #251:IFMHJOKI_00254 hypothetical protein ID: lcl|Query_5673040 Length: 61
Subject #252:IFMHJOKI_00255 Mannitol-1-phosphate 5-dehydrogenase ID: lcl|Query_5673041 Length: 296
Subject #253:IFMHJOKI_00256 IS30 family transposase ISCth3 ID: lcl|Query_5673042 Length: 350
Subject #254:IFMHJOKI_00257 hypothetical protein ID: lcl|Query_5673043 Length: 225
Subject #255:IFMHJOKI_00258 hypothetical protein ID: lcl|Query_5673044 Length: 207
Subject #256:IFMHJOKI_00259 Beta-galactosidase ID: lcl|Query_5673045 Length: 228
Subject #257:IFMHJOKI_00260 Evolved beta-galactosidase subunit alpha ID: lcl|Query_5673046 Length: 659
Subject #258:IFMHJOKI_00261 IS30 family transposase ISCth3 ID: lcl|Query_5673047 Length: 350
Subject #259:IFMHJOKI_00262 Evolved beta-galactosidase subunit alpha ID: lcl|Query_5673048 Length: 111
Subject #260:IFMHJOKI_00263 Inner membrane transporter YgjI ID: lcl|Query_5673049 Length: 482
Subject #261:IFMHJOKI_00264 Lysine-specific permease ID: lcl|Query_5673050 Length: 427
Subject #262:IFMHJOKI_00265 Glucosidase YgjK ID: lcl|Query_5673051 Length: 771
Subject #263:IFMHJOKI_00266 HTH-type transcriptional activator RhaR ID: lcl|Query_5673052 Length: 284
Subject #264:IFMHJOKI_00267 hypothetical protein ID: lcl|Query_5673053 Length: 182
Subject #265:IFMHJOKI_00268 hypothetical protein ID: lcl|Query_5673054 Length: 50
Subject #266:IFMHJOKI_00269 hypothetical protein ID: lcl|Query_5673055 Length: 250
Subject #267:IFMHJOKI_00270 hypothetical protein ID: lcl|Query_5673056 Length: 168
Subject #268:IFMHJOKI_00271 putative ABC transporter permease ID: lcl|Query_5673057 Length: 353
Subject #269:IFMHJOKI_00272 ABC transporter ATP-binding protein YtrE ID: lcl|Query_5673058 Length: 229
Subject #270:IFMHJOKI_00273 NADH peroxidase ID: lcl|Query_5673059 Length: 456
Subject #271:IFMHJOKI_00274 Putative phosphatase ID: lcl|Query_5673060 Length: 272
Subject #272:IFMHJOKI_00275 hypothetical protein ID: lcl|Query_5673061 Length: 89
Subject #273:IFMHJOKI_00276 HTH-type transcriptional repressor CytR ID: lcl|Query_5673062 Length: 335
Subject #274:IFMHJOKI_00277 PTS system sorbose-specific EIIB component ID: lcl|Query_5673063 Length: 163
Subject #275:IFMHJOKI_00278 N-acetylgalactosamine permease IIC component 1 ID: lcl|Query_5673064 Length: 295
Subject #276:IFMHJOKI_00279 hypothetical protein ID: lcl|Query_5673065 Length: 49
Subject #277:IFMHJOKI_00280 PTS system mannose-specific EIID component ID: lcl|Query_5673066 Length: 190
Subject #278:IFMHJOKI_00281 IS30 family transposase ISCth3 ID: lcl|Query_5673067 Length: 350
Subject #279:IFMHJOKI_00282 hypothetical protein ID: lcl|Query_5673068 Length: 749
Subject #280:IFMHJOKI_00283 hypothetical protein ID: lcl|Query_5673069 Length: 138
Subject #281:IFMHJOKI_00284 Oligo-1,6-glucosidase ID: lcl|Query_5673070 Length: 386
Subject #282:IFMHJOKI_00285 Oligo-1,6-glucosidase ID: lcl|Query_5673071 Length: 154
Subject #283:IFMHJOKI_00286 hypothetical protein ID: lcl|Query_5673072 Length: 107
Subject #284:IFMHJOKI_00287 hypothetical protein ID: lcl|Query_5673073 Length: 267
Subject #285:IFMHJOKI_00288 hypothetical protein ID: lcl|Query_5673074 Length: 158
Subject #286:IFMHJOKI_00289 Vitamin B12 import ATP-binding protein BtuD ID: lcl|Query_5673075 Length: 369
Subject #287:IFMHJOKI_00290 putative ABC transporter ATP-binding protein ID: lcl|Query_5673076 Length: 395
Subject #288:IFMHJOKI_00291 putative ABC transporter ATP-binding protein ID: lcl|Query_5673077 Length: 569
Subject #289:IFMHJOKI_00292 IS30 family transposase ISCth3 ID: lcl|Query_5673078 Length: 350
Subject #290:IFMHJOKI_00293 hypothetical protein ID: lcl|Query_5673079 Length: 270
Subject #291:IFMHJOKI_00294 hypothetical protein ID: lcl|Query_5673080 Length: 94
Subject #292:IFMHJOKI_00295 Bifunctional ribulose 5-phosphate reductase/CDP-ribitol pyrophosphorylase Bcs1 ID: lcl|Query_5673081 Length: 202
Subject #293:IFMHJOKI_00296 2-haloacrylate reductase ID: lcl|Query_5673082 Length: 320
Subject #294:IFMHJOKI_00297 hypothetical protein ID: lcl|Query_5673083 Length: 46
Subject #295:IFMHJOKI_00298 hypothetical protein ID: lcl|Query_5673084 Length: 95
Subject #296:IFMHJOKI_00299 hypothetical protein ID: lcl|Query_5673085 Length: 104
Subject #297:IFMHJOKI_00300 L-Ala-D/L-Glu epimerase ID: lcl|Query_5673086 Length: 203
Subject #298:IFMHJOKI_00301 L-Ala-D/L-Glu epimerase ID: lcl|Query_5673087 Length: 118
Subject #299:IFMHJOKI_00302 Xaa-Pro dipeptidyl-peptidase ID: lcl|Query_5673088 Length: 680
Subject #300:IFMHJOKI_00303 Methionine-binding lipoprotein MetQ ID: lcl|Query_5673089 Length: 288
Subject #301:IFMHJOKI_00304 hypothetical protein ID: lcl|Query_5673090 Length: 49
Subject #302:IFMHJOKI_00305 Penicillin acylase ID: lcl|Query_5673091 Length: 338
Subject #303:IFMHJOKI_00306 hypothetical protein ID: lcl|Query_5673092 Length: 325
Subject #304:IFMHJOKI_00307 Oleate hydratase ID: lcl|Query_5673093 Length: 564
Subject #305:IFMHJOKI_00308 hypothetical protein ID: lcl|Query_5673094 Length: 42
Subject #306:IFMHJOKI_00309 hypothetical protein ID: lcl|Query_5673095 Length: 188
Subject #307:IFMHJOKI_00310 PTS-dependent dihydroxyacetone kinase, phosphotransferase subunit DhaM ID: lcl|Query_5673096 Length: 122
Subject #308:IFMHJOKI_00311 PTS-dependent dihydroxyacetone kinase, ADP-binding subunit DhaL ID: lcl|Query_5673097 Length: 193
Subject #309:IFMHJOKI_00312 PTS-dependent dihydroxyacetone kinase, dihydroxyacetone-binding subunit DhaK ID: lcl|Query_5673098 Length: 339
Subject #310:IFMHJOKI_00313 Organic hydroperoxide resistance protein OhrB ID: lcl|Query_5673099 Length: 142
Subject #311:IFMHJOKI_00314 3'-5' exonuclease DinG ID: lcl|Query_5673100 Length: 470
Subject #312:IFMHJOKI_00315 hypothetical protein ID: lcl|Query_5673101 Length: 97
Subject #313:IFMHJOKI_00316 Purine ribonucleoside efflux pump NepI ID: lcl|Query_5673102 Length: 387
Subject #314:IFMHJOKI_00317 hypothetical protein ID: lcl|Query_5673103 Length: 213
Subject #315:IFMHJOKI_00318 DNA-3-methyladenine glycosylase 1 ID: lcl|Query_5673104 Length: 191
Subject #316:IFMHJOKI_00319 hypothetical protein ID: lcl|Query_5673105 Length: 73
Subject #317:IFMHJOKI_00320 hypothetical protein ID: lcl|Query_5673106 Length: 90
Subject #318:IFMHJOKI_00321 Fructose-bisphosphate aldolase ID: lcl|Query_5673107 Length: 293
Subject #319:IFMHJOKI_00322 Putative thiamine pyrophosphate-containing protein YdaP ID: lcl|Query_5673108 Length: 577
Subject #320:IFMHJOKI_00323 hypothetical protein ID: lcl|Query_5673109 Length: 87
Subject #321:IFMHJOKI_00324 Penicillin-binding protein 4* ID: lcl|Query_5673110 Length: 337
Subject #322:IFMHJOKI_00325 tRNA U34 carboxymethyltransferase ID: lcl|Query_5673111 Length: 244
Subject #323:IFMHJOKI_00326 Putative glutamine amidotransferase ID: lcl|Query_5673112 Length: 250
Subject #324:IFMHJOKI_00327 hypothetical protein ID: lcl|Query_5673113 Length: 195
Subject #325:IFMHJOKI_00328 Glutamine synthetase ID: lcl|Query_5673114 Length: 267
Subject #326:IFMHJOKI_00329 hypothetical protein ID: lcl|Query_5673115 Length: 375
Subject #327:IFMHJOKI_00330 hypothetical protein ID: lcl|Query_5673116 Length: 68
Subject #328:IFMHJOKI_00331 Putrescine transporter PotE ID: lcl|Query_5673117 Length: 399
Subject #329:IFMHJOKI_00332 putative HTH-type transcriptional regulator ID: lcl|Query_5673118 Length: 146
Subject #330:IFMHJOKI_00333 Glyoxal reductase ID: lcl|Query_5673119 Length: 288
Subject #331:IFMHJOKI_00334 Zinc-type alcohol dehydrogenase-like protein ID: lcl|Query_5673120 Length: 340
Subject #332:IFMHJOKI_00335 putative HTH-type transcriptional regulator YybR ID: lcl|Query_5673121 Length: 114
Subject #333:IFMHJOKI_00336 putative membrane transporter protein YfcA ID: lcl|Query_5673122 Length: 249
Subject #334:IFMHJOKI_00337 ABC transporter ATP-binding protein NatA ID: lcl|Query_5673123 Length: 244
Subject #335:IFMHJOKI_00338 hypothetical protein ID: lcl|Query_5673124 Length: 538
Subject #336:IFMHJOKI_00339 IS30 family transposase ISCth3 ID: lcl|Query_5673125 Length: 350
Subject #337:IFMHJOKI_00340 IS30 family transposase ISCth3 ID: lcl|Query_5673126 Length: 350
Subject #338:IFMHJOKI_00341 hypothetical protein ID: lcl|Query_5673127 Length: 89
Subject #339:IFMHJOKI_00342 hypothetical protein ID: lcl|Query_5673128 Length: 203
Subject #340:IFMHJOKI_00343 Aminopeptidase N ID: lcl|Query_5673129 Length: 844
Subject #341:IFMHJOKI_00344 Inner membrane transporter YcaM ID: lcl|Query_5673130 Length: 480
Subject #342:IFMHJOKI_00345 Isoprimeverose transporter ID: lcl|Query_5673131 Length: 145
Subject #343:IFMHJOKI_00346 Isoprimeverose transporter ID: lcl|Query_5673132 Length: 266
Subject #344:IFMHJOKI_00347 Inner membrane protein YagU ID: lcl|Query_5673133 Length: 166
Subject #345:IFMHJOKI_00348 HTH-type transcriptional regulator GltC ID: lcl|Query_5673134 Length: 297
Subject #346:IFMHJOKI_00349 hypothetical protein ID: lcl|Query_5673135 Length: 288
Subject #347:IFMHJOKI_00350 Dihydroanticapsin 7-dehydrogenase ID: lcl|Query_5673136 Length: 277
Subject #348:IFMHJOKI_00351 Shikimate dehydrogenase (NADP(+)) ID: lcl|Query_5673137 Length: 289
Subject #349:IFMHJOKI_00352 hypothetical protein ID: lcl|Query_5673138 Length: 144
Subject #350:IFMHJOKI_00353 Inner membrane transport protein YdiM ID: lcl|Query_5673139 Length: 272
Subject #351:IFMHJOKI_00354 Shikimate dehydrogenase (NADP(+)) ID: lcl|Query_5673140 Length: 299
Subject #352:IFMHJOKI_00355 Serine O-acetyltransferase ID: lcl|Query_5673141 Length: 276
Subject #353:IFMHJOKI_00356 Cysteine synthase ID: lcl|Query_5673142 Length: 309
Subject #354:IFMHJOKI_00358 Tyrosine recombinase XerD ID: lcl|Query_5673143 Length: 389
Subject #355:IFMHJOKI_00359 hypothetical protein ID: lcl|Query_5673144 Length: 120
Subject #356:IFMHJOKI_00360 LexA repressor ID: lcl|Query_5673145 Length: 257
Subject #357:IFMHJOKI_00361 hypothetical protein ID: lcl|Query_5673146 Length: 83
Subject #358:IFMHJOKI_00362 hypothetical protein ID: lcl|Query_5673147 Length: 254
Subject #359:IFMHJOKI_00363 hypothetical protein ID: lcl|Query_5673148 Length: 58
Subject #360:IFMHJOKI_00364 hypothetical protein ID: lcl|Query_5673149 Length: 81
Subject #361:IFMHJOKI_00365 hypothetical protein ID: lcl|Query_5673150 Length: 118
Subject #362:IFMHJOKI_00366 hypothetical protein ID: lcl|Query_5673151 Length: 30
Subject #363:IFMHJOKI_00367 hypothetical protein ID: lcl|Query_5673152 Length: 50
Subject #364:IFMHJOKI_00368 hypothetical protein ID: lcl|Query_5673153 Length: 68
Subject #365:IFMHJOKI_00369 hypothetical protein ID: lcl|Query_5673154 Length: 161
Subject #366:IFMHJOKI_00370 hypothetical protein ID: lcl|Query_5673155 Length: 235
Subject #367:IFMHJOKI_00371 hypothetical protein ID: lcl|Query_5673156 Length: 185
Subject #368:IFMHJOKI_00372 hypothetical protein ID: lcl|Query_5673157 Length: 265
Subject #369:IFMHJOKI_00373 hypothetical protein ID: lcl|Query_5673158 Length: 260
Subject #370:IFMHJOKI_00374 hypothetical protein ID: lcl|Query_5673159 Length: 110
Subject #371:IFMHJOKI_00375 hypothetical protein ID: lcl|Query_5673160 Length: 149
Subject #372:IFMHJOKI_00376 hypothetical protein ID: lcl|Query_5673161 Length: 32
Subject #373:IFMHJOKI_00377 hypothetical protein ID: lcl|Query_5673162 Length: 113
Subject #374:IFMHJOKI_00378 Chromosome partition protein Smc ID: lcl|Query_5673163 Length: 154
Subject #375:IFMHJOKI_00379 hypothetical protein ID: lcl|Query_5673164 Length: 83
Subject #376:IFMHJOKI_00380 hypothetical protein ID: lcl|Query_5673165 Length: 201
Subject #377:IFMHJOKI_00381 hypothetical protein ID: lcl|Query_5673166 Length: 41
Subject #378:IFMHJOKI_00382 hypothetical protein ID: lcl|Query_5673167 Length: 94
Subject #379:IFMHJOKI_00383 hypothetical protein ID: lcl|Query_5673168 Length: 189
Subject #380:IFMHJOKI_00384 hypothetical protein ID: lcl|Query_5673169 Length: 67
Subject #381:IFMHJOKI_00385 hypothetical protein ID: lcl|Query_5673170 Length: 67
Subject #382:IFMHJOKI_00386 hypothetical protein ID: lcl|Query_5673171 Length: 122
Subject #383:IFMHJOKI_00387 hypothetical protein ID: lcl|Query_5673172 Length: 89
Subject #384:IFMHJOKI_00388 hypothetical protein ID: lcl|Query_5673173 Length: 107
Subject #385:IFMHJOKI_00389 hypothetical protein ID: lcl|Query_5673174 Length: 60
Subject #386:IFMHJOKI_00390 hypothetical protein ID: lcl|Query_5673175 Length: 139
Subject #387:IFMHJOKI_00391 hypothetical protein ID: lcl|Query_5673176 Length: 51
Subject #388:IFMHJOKI_00392 hypothetical protein ID: lcl|Query_5673177 Length: 147
Subject #389:IFMHJOKI_00393 hypothetical protein ID: lcl|Query_5673178 Length: 382
Subject #390:IFMHJOKI_00394 hypothetical protein ID: lcl|Query_5673179 Length: 176
Subject #391:IFMHJOKI_00395 hypothetical protein ID: lcl|Query_5673180 Length: 106
Subject #392:IFMHJOKI_00396 hypothetical protein ID: lcl|Query_5673181 Length: 242
Subject #393:IFMHJOKI_00397 hypothetical protein ID: lcl|Query_5673182 Length: 54
Subject #394:IFMHJOKI_00398 hypothetical protein ID: lcl|Query_5673183 Length: 164
Subject #395:IFMHJOKI_00399 hypothetical protein ID: lcl|Query_5673184 Length: 155
Subject #396:IFMHJOKI_00400 hypothetical protein ID: lcl|Query_5673185 Length: 629
Subject #397:IFMHJOKI_00401 hypothetical protein ID: lcl|Query_5673186 Length: 57
Subject #398:IFMHJOKI_00402 hypothetical protein ID: lcl|Query_5673187 Length: 385
Subject #399:IFMHJOKI_00403 ATP-dependent Clp protease proteolytic subunit ID: lcl|Query_5673188 Length: 228
Subject #400:IFMHJOKI_00404 hypothetical protein ID: lcl|Query_5673189 Length: 394
Subject #401:IFMHJOKI_00405 hypothetical protein ID: lcl|Query_5673190 Length: 114
Subject #402:IFMHJOKI_00406 hypothetical protein ID: lcl|Query_5673191 Length: 113
Subject #403:IFMHJOKI_00407 hypothetical protein ID: lcl|Query_5673192 Length: 139
Subject #404:IFMHJOKI_00408 hypothetical protein ID: lcl|Query_5673193 Length: 123
Subject #405:IFMHJOKI_00409 hypothetical protein ID: lcl|Query_5673194 Length: 210
Subject #406:IFMHJOKI_00410 hypothetical protein ID: lcl|Query_5673195 Length: 116
Subject #407:IFMHJOKI_00411 hypothetical protein ID: lcl|Query_5673196 Length: 76
Subject #408:IFMHJOKI_00412 Chromosome partition protein Smc ID: lcl|Query_5673197 Length: 1419
Subject #409:IFMHJOKI_00413 hypothetical protein ID: lcl|Query_5673198 Length: 504
Subject #410:IFMHJOKI_00414 hypothetical protein ID: lcl|Query_5673199 Length: 837
Subject #411:IFMHJOKI_00415 hypothetical protein ID: lcl|Query_5673200 Length: 96
Subject #412:IFMHJOKI_00416 hypothetical protein ID: lcl|Query_5673201 Length: 43
Subject #413:IFMHJOKI_00417 hypothetical protein ID: lcl|Query_5673202 Length: 132
Subject #414:IFMHJOKI_00418 hypothetical protein ID: lcl|Query_5673203 Length: 68
Subject #415:IFMHJOKI_00419 hypothetical protein ID: lcl|Query_5673204 Length: 148
Subject #416:IFMHJOKI_00420 hypothetical protein ID: lcl|Query_5673205 Length: 393
Subject #417:IFMHJOKI_00421 hypothetical protein ID: lcl|Query_5673206 Length: 166
Subject #418:IFMHJOKI_00422 hypothetical protein ID: lcl|Query_5673207 Length: 261
Subject #419:IFMHJOKI_00423 IS30 family transposase ISCth3 ID: lcl|Query_5673208 Length: 350
Subject #420:IFMHJOKI_00424 Cystathionine gamma-synthase ID: lcl|Query_5673209 Length: 379
Subject #421:IFMHJOKI_00425 putative amino-acid ABC transporter-binding protein ID: lcl|Query_5673210 Length: 271
Subject #422:IFMHJOKI_00426 L-cystine transport system permease protein TcyB ID: lcl|Query_5673211 Length: 237
Subject #423:IFMHJOKI_00427 hypothetical protein ID: lcl|Query_5673212 Length: 66
Subject #424:IFMHJOKI_00428 hypothetical protein ID: lcl|Query_5673213 Length: 304
Subject #425:IFMHJOKI_00429 Branched-chain amino acid transport system 2 carrier protein ID: lcl|Query_5673214 Length: 462
Subject #426:IFMHJOKI_00430 hypothetical protein ID: lcl|Query_5673215 Length: 222
Subject #427:IFMHJOKI_00431 hypothetical protein ID: lcl|Query_5673216 Length: 341
Subject #428:IFMHJOKI_00432 hypothetical protein ID: lcl|Query_5673217 Length: 154
Subject #429:IFMHJOKI_00433 hypothetical protein ID: lcl|Query_5673218 Length: 115
Subject #430:IFMHJOKI_00434 IS30 family transposase ISCth3 ID: lcl|Query_5673219 Length: 350
Subject #431:IFMHJOKI_00435 hypothetical protein ID: lcl|Query_5673220 Length: 556
Subject #432:IFMHJOKI_00436 hypothetical protein ID: lcl|Query_5673221 Length: 38
Subject #433:IFMHJOKI_00437 putative inner membrane transporter YicL ID: lcl|Query_5673222 Length: 324
Subject #434:IFMHJOKI_00438 hypothetical protein ID: lcl|Query_5673223 Length: 575
Subject #435:IFMHJOKI_00439 ABC transporter ATP-binding protein NatA ID: lcl|Query_5673224 Length: 264
Subject #436:IFMHJOKI_00440 hypothetical protein ID: lcl|Query_5673225 Length: 182
Subject #437:IFMHJOKI_00441 Pyridoxine/pyridoxal/pyridoxamine kinase ID: lcl|Query_5673226 Length: 274
Subject #438:IFMHJOKI_00442 5,10-methylenetetrahydrofolate reductase ID: lcl|Query_5673227 Length: 290
Subject #439:IFMHJOKI_00443 5-methyltetrahydropteroyltriglutamate--homocysteine methyltransferase ID: lcl|Query_5673228 Length: 761
Subject #440:IFMHJOKI_00444 putative ABC transporter ATP-binding protein ID: lcl|Query_5673229 Length: 572
Subject #441:IFMHJOKI_00445 putative ABC transporter ATP-binding protein ID: lcl|Query_5673230 Length: 593
Subject #442:IFMHJOKI_00446 putative MFS-type transporter YhjX ID: lcl|Query_5673231 Length: 409
Subject #443:IFMHJOKI_00447 HTH-type transcriptional regulator TreR ID: lcl|Query_5673232 Length: 238
Subject #444:IFMHJOKI_00448 Trehalose-6-phosphate hydrolase ID: lcl|Query_5673233 Length: 550
Subject #445:IFMHJOKI_00449 hypothetical protein ID: lcl|Query_5673234 Length: 670
Subject #446:IFMHJOKI_00450 Serine/threonine transporter SstT ID: lcl|Query_5673235 Length: 243
Subject #447:IFMHJOKI_00451 Serine/threonine transporter SstT ID: lcl|Query_5673236 Length: 170
Subject #448:IFMHJOKI_00452 putative amino acid permease YhdG ID: lcl|Query_5673237 Length: 492
Subject #449:IFMHJOKI_00453 L-lactate dehydrogenase ID: lcl|Query_5673238 Length: 312
Subject #450:IFMHJOKI_00454 hypothetical protein ID: lcl|Query_5673239 Length: 64
Subject #451:IFMHJOKI_00455 NADP-specific glutamate dehydrogenase ID: lcl|Query_5673240 Length: 433
Subject #452:IFMHJOKI_00456 hypothetical protein ID: lcl|Query_5673241 Length: 99
Subject #453:IFMHJOKI_00457 Galactose-6-phosphate isomerase subunit LacB ID: lcl|Query_5673242 Length: 172
Subject #454:IFMHJOKI_00458 Galactose-6-phosphate isomerase subunit LacA ID: lcl|Query_5673243 Length: 142
Subject #455:IFMHJOKI_00459 Cold shock protein 1 ID: lcl|Query_5673244 Length: 66
Subject #456:IFMHJOKI_00460 hypothetical protein ID: lcl|Query_5673245 Length: 92
Subject #457:IFMHJOKI_00461 hypothetical protein ID: lcl|Query_5673246 Length: 175
Subject #458:IFMHJOKI_00462 Nucleotide-binding protein ExpZ ID: lcl|Query_5673247 Length: 495
Subject #459:IFMHJOKI_00463 putative sugar epimerase YhfK ID: lcl|Query_5673248 Length: 207
Subject #460:IFMHJOKI_00464 Aldo-keto reductase IolS ID: lcl|Query_5673249 Length: 281
Subject #461:IFMHJOKI_00465 putative transport protein YifK ID: lcl|Query_5673250 Length: 454
Subject #462:IFMHJOKI_00466 hypothetical protein ID: lcl|Query_5673251 Length: 734
Subject #463:IFMHJOKI_00467 Sodium, potassium, lithium and rubidium/H(+) antiporter ID: lcl|Query_5673252 Length: 660
Subject #464:IFMHJOKI_00468 hypothetical protein ID: lcl|Query_5673253 Length: 116
Subject #465:IFMHJOKI_00469 hypothetical protein ID: lcl|Query_5673254 Length: 131
Subject #466:IFMHJOKI_00470 Carbonic anhydrase ID: lcl|Query_5673255 Length: 213
Subject #467:IFMHJOKI_00471 hypothetical protein ID: lcl|Query_5673256 Length: 108
Subject #468:IFMHJOKI_00472 hypothetical protein ID: lcl|Query_5673257 Length: 110
Subject #469:IFMHJOKI_00473 Quinone oxidoreductase 1 ID: lcl|Query_5673258 Length: 303
Subject #470:IFMHJOKI_00474 Ammonia channel ID: lcl|Query_5673259 Length: 438
Subject #471:IFMHJOKI_00475 Dye-decolorizing peroxidase YfeX ID: lcl|Query_5673260 Length: 145
Subject #472:IFMHJOKI_00476 hypothetical protein ID: lcl|Query_5673261 Length: 156
Subject #473:IFMHJOKI_00477 Protein SapB ID: lcl|Query_5673262 Length: 218
Subject #474:IFMHJOKI_00478 putative ABC transporter ATP-binding protein YbiT ID: lcl|Query_5673263 Length: 547
Subject #475:IFMHJOKI_00479 DNA mismatch repair protein MutS ID: lcl|Query_5673264 Length: 558
Subject #476:IFMHJOKI_00480 hypothetical protein ID: lcl|Query_5673265 Length: 193
Subject #477:IFMHJOKI_00481 6-phospho-beta-glucosidase BglA ID: lcl|Query_5673266 Length: 477
Subject #478:IFMHJOKI_00482 hypothetical protein ID: lcl|Query_5673267 Length: 89
Subject #479:IFMHJOKI_00483 putative licABCH operon regulator ID: lcl|Query_5673268 Length: 662
Subject #480:IFMHJOKI_00484 Lichenan-specific phosphotransferase enzyme IIA component ID: lcl|Query_5673269 Length: 119
Subject #481:IFMHJOKI_00485 hypothetical protein ID: lcl|Query_5673270 Length: 174
Subject #482:IFMHJOKI_00486 PTS system oligo-beta-mannoside-specific EIIC component ID: lcl|Query_5673271 Length: 453
Subject #483:IFMHJOKI_00487 Glycerol uptake facilitator protein ID: lcl|Query_5673272 Length: 235
Subject #484:IFMHJOKI_00488 Alpha-glycerophosphate oxidase ID: lcl|Query_5673273 Length: 617
Subject #485:IFMHJOKI_00489 Glycerol kinase ID: lcl|Query_5673274 Length: 505
Subject #486:IFMHJOKI_00490 putative glycosyltransferase EpsJ ID: lcl|Query_5673275 Length: 239
Subject #487:IFMHJOKI_00491 Galactokinase ID: lcl|Query_5673276 Length: 388
Subject #488:IFMHJOKI_00492 UDP-glucose 4-epimerase ID: lcl|Query_5673277 Length: 331
Subject #489:IFMHJOKI_00493 Galactose-1-phosphate uridylyltransferase ID: lcl|Query_5673278 Length: 485
Subject #490:IFMHJOKI_00494 HTH-type transcriptional repressor MelR ID: lcl|Query_5673279 Length: 331
Subject #491:IFMHJOKI_00495 IS607 family transposase ISCARN56 ID: lcl|Query_5673280 Length: 393
Subject #492:IFMHJOKI_00496 Aldose 1-epimerase ID: lcl|Query_5673281 Length: 336
Subject #493:IFMHJOKI_00497 PTS system fructose-specific EIIB component ID: lcl|Query_5673282 Length: 164
Subject #494:IFMHJOKI_00498 N-acetylgalactosamine permease IIC component 1 ID: lcl|Query_5673283 Length: 268
Subject #495:IFMHJOKI_00499 PTS system mannose-specific EIID component ID: lcl|Query_5673284 Length: 272
Subject #496:IFMHJOKI_00500 hypothetical protein ID: lcl|Query_5673285 Length: 142
Subject #497:IFMHJOKI_00501 hypothetical protein ID: lcl|Query_5673286 Length: 159
Subject #498:IFMHJOKI_00502 putative membrane transporter protein YfcA ID: lcl|Query_5673287 Length: 255
Subject #499:IFMHJOKI_00503 D-aminopeptidase ID: lcl|Query_5673288 Length: 341
Subject #500:IFMHJOKI_00504 hypothetical protein ID: lcl|Query_5673289 Length: 226
Subject #501:IFMHJOKI_00505 Tagatose-6-phosphate kinase ID: lcl|Query_5673290 Length: 312
Subject #502:IFMHJOKI_00506 Tagatose 1,6-diphosphate aldolase ID: lcl|Query_5673291 Length: 333
Subject #503:IFMHJOKI_00507 Galactose-6-phosphate isomerase subunit LacB ID: lcl|Query_5673292 Length: 172
Subject #504:IFMHJOKI_00508 Galactose-6-phosphate isomerase subunit LacA ID: lcl|Query_5673293 Length: 142
Subject #505:IFMHJOKI_00509 Lactose phosphotransferase system repressor ID: lcl|Query_5673294 Length: 254
Subject #506:IFMHJOKI_00510 Phosphoglycolate phosphatase ID: lcl|Query_5673295 Length: 208
Subject #507:IFMHJOKI_00511 Nuclease SbcCD subunit D ID: lcl|Query_5673296 Length: 374
Subject #508:IFMHJOKI_00512 Chromosome partition protein Smc ID: lcl|Query_5673297 Length: 1041
Subject #509:IFMHJOKI_00513 hypothetical protein ID: lcl|Query_5673298 Length: 109
Subject #510:IFMHJOKI_00514 hypothetical protein ID: lcl|Query_5673299 Length: 47
Subject #511:IFMHJOKI_00515 18 kDa heat shock protein ID: lcl|Query_5673300 Length: 158
Subject #512:IFMHJOKI_00516 Adenine DNA glycosylase ID: lcl|Query_5673301 Length: 372
Subject #513:IFMHJOKI_00517 Acetyl esterase ID: lcl|Query_5673302 Length: 263
Subject #514:IFMHJOKI_00518 Glutathione-regulated potassium-efflux system ancillary protein KefG ID: lcl|Query_5673303 Length: 239
Subject #515:IFMHJOKI_00519 hypothetical protein ID: lcl|Query_5673304 Length: 59
Subject #516:IFMHJOKI_00520 hypothetical protein ID: lcl|Query_5673305 Length: 174
Subject #517:IFMHJOKI_00521 hypothetical protein ID: lcl|Query_5673306 Length: 91
Subject #518:IFMHJOKI_00522 hypothetical protein ID: lcl|Query_5673307 Length: 210
Subject #519:IFMHJOKI_00523 Hydroxymethylpyrimidine/phosphomethylpyrimidine kinase ID: lcl|Query_5673308 Length: 273
Subject #520:IFMHJOKI_00524 hypothetical protein ID: lcl|Query_5673309 Length: 353
Subject #521:IFMHJOKI_00525 hypothetical protein ID: lcl|Query_5673310 Length: 278
Subject #522:IFMHJOKI_00526 hypothetical protein ID: lcl|Query_5673311 Length: 59
Subject #523:IFMHJOKI_00527 hypothetical protein ID: lcl|Query_5673312 Length: 151
Subject #524:IFMHJOKI_00528 IS30 family transposase ISCth3 ID: lcl|Query_5673313 Length: 350
Subject #525:IFMHJOKI_00529 Thermostable beta-glucosidase B ID: lcl|Query_5673314 Length: 791
Subject #526:IFMHJOKI_00530 hypothetical protein ID: lcl|Query_5673315 Length: 217
Subject #527:IFMHJOKI_00531 hypothetical protein ID: lcl|Query_5673316 Length: 65
Subject #528:IFMHJOKI_00532 hypothetical protein ID: lcl|Query_5673317 Length: 294
Subject #529:IFMHJOKI_00533 hypothetical protein ID: lcl|Query_5673318 Length: 323
Subject #530:IFMHJOKI_00534 Vitamin B12 import ATP-binding protein BtuD ID: lcl|Query_5673319 Length: 267
Subject #531:IFMHJOKI_00535 Putative quinone oxidoreductase YhfP ID: lcl|Query_5673320 Length: 319
Subject #532:IFMHJOKI_00536 Calcium-transporting ATPase 1 ID: lcl|Query_5673321 Length: 881
Subject #533:IFMHJOKI_00537 putative glycosyltransferase ID: lcl|Query_5673322 Length: 325
Subject #534:IFMHJOKI_00538 Undecaprenyl phosphate-alpha-4-amino-4-deoxy-L-arabinose arabinosyl transferase ID: lcl|Query_5673323 Length: 715
Subject #535:IFMHJOKI_00539 hypothetical protein ID: lcl|Query_5673324 Length: 135
Subject #536:IFMHJOKI_00540 Response regulator ArlR ID: lcl|Query_5673325 Length: 231
Subject #537:IFMHJOKI_00541 hypothetical protein ID: lcl|Query_5673326 Length: 51
Subject #538:IFMHJOKI_00542 Adaptive-response sensory-kinase SasA ID: lcl|Query_5673327 Length: 376
Subject #539:IFMHJOKI_00543 hypothetical protein ID: lcl|Query_5673328 Length: 126
Subject #540:IFMHJOKI_00544 hypothetical protein ID: lcl|Query_5673329 Length: 495
Subject #541:IFMHJOKI_00545 3-phenylpropionate-dihydrodiol/cinnamic acid-dihydrodiol dehydrogenase ID: lcl|Query_5673330 Length: 286
Subject #542:IFMHJOKI_00546 acetoacetate decarboxylase ID: lcl|Query_5673331 Length: 281
Subject #543:IFMHJOKI_00547 Putative NAD(P)H nitroreductase YodC ID: lcl|Query_5673332 Length: 219
Subject #544:IFMHJOKI_00548 Lactate 2-monooxygenase ID: lcl|Query_5673333 Length: 340
Subject #545:IFMHJOKI_00551 hypothetical protein ID: lcl|Query_5673334 Length: 336
Subject #546:IFMHJOKI_00552 hypothetical protein ID: lcl|Query_5673335 Length: 106
Subject #547:IFMHJOKI_00553 hypothetical protein ID: lcl|Query_5673336 Length: 101
Subject #548:IFMHJOKI_00554 hypothetical protein ID: lcl|Query_5673337 Length: 63
Subject #549:IFMHJOKI_00555 Zinc-type alcohol dehydrogenase-like protein ID: lcl|Query_5673338 Length: 343
Subject #550:IFMHJOKI_00556 hypothetical protein ID: lcl|Query_5673339 Length: 44
Subject #551:IFMHJOKI_00557 hypothetical protein ID: lcl|Query_5673340 Length: 120
Subject #552:IFMHJOKI_00558 hypothetical protein ID: lcl|Query_5673341 Length: 159
Subject #553:IFMHJOKI_00559 Putative transport protein ID: lcl|Query_5673342 Length: 388
Subject #554:IFMHJOKI_00560 hypothetical protein ID: lcl|Query_5673343 Length: 64
Subject #555:IFMHJOKI_00561 LexA repressor ID: lcl|Query_5673344 Length: 208
Subject #556:IFMHJOKI_00562 hypothetical protein ID: lcl|Query_5673345 Length: 161
Subject #557:IFMHJOKI_00563 hypothetical protein ID: lcl|Query_5673346 Length: 315
Subject #558:IFMHJOKI_00564 hypothetical protein ID: lcl|Query_5673347 Length: 205
Subject #559:IFMHJOKI_00565 hypothetical protein ID: lcl|Query_5673348 Length: 313
Subject #560:IFMHJOKI_00566 putative protein YqgN ID: lcl|Query_5673349 Length: 186
Subject #561:IFMHJOKI_00567 hypothetical protein ID: lcl|Query_5673350 Length: 116
Subject #562:IFMHJOKI_00568 hypothetical protein ID: lcl|Query_5673351 Length: 140
Subject #563:IFMHJOKI_00569 Cobalt/magnesium transport protein CorA ID: lcl|Query_5673352 Length: 166
Subject #564:IFMHJOKI_00570 Hydrogen peroxide-inducible genes activator ID: lcl|Query_5673353 Length: 236
Subject #565:IFMHJOKI_00571 Malolactic enzyme ID: lcl|Query_5673354 Length: 555
Subject #566:IFMHJOKI_00572 hypothetical protein ID: lcl|Query_5673355 Length: 42
Subject #567:IFMHJOKI_00573 hypothetical protein ID: lcl|Query_5673356 Length: 286
Subject #568:IFMHJOKI_00574 hypothetical protein ID: lcl|Query_5673357 Length: 53
Subject #569:IFMHJOKI_00575 Thiol peroxidase ID: lcl|Query_5673358 Length: 165
Subject #570:IFMHJOKI_00576 hypothetical protein ID: lcl|Query_5673359 Length: 169
Subject #571:IFMHJOKI_00577 Oligoendopeptidase F, plasmid ID: lcl|Query_5673360 Length: 604
Subject #572:IFMHJOKI_00578 hypothetical protein ID: lcl|Query_5673361 Length: 116
Subject #573:IFMHJOKI_00579 Nucleoside diphosphate kinase ID: lcl|Query_5673362 Length: 146
Subject #574:IFMHJOKI_00580 Calcium-transporting ATPase CtpE ID: lcl|Query_5673363 Length: 782
Subject #575:IFMHJOKI_00581 Proline iminopeptidase ID: lcl|Query_5673364 Length: 307
Subject #576:IFMHJOKI_00582 hypothetical protein ID: lcl|Query_5673365 Length: 115
Subject #577:IFMHJOKI_00583 hypothetical protein ID: lcl|Query_5673366 Length: 174
Subject #578:IFMHJOKI_00584 Na(+)/H(+) antiporter ID: lcl|Query_5673367 Length: 384
Subject #579:IFMHJOKI_00585 5'-nucleotidase ID: lcl|Query_5673368 Length: 223
Subject #580:IFMHJOKI_00586 hypothetical protein ID: lcl|Query_5673369 Length: 152
Subject #581:IFMHJOKI_00587 2-succinyl-6-hydroxy-2,4-cyclohexadiene-1-carboxylate synthase ID: lcl|Query_5673370 Length: 310
Subject #582:IFMHJOKI_00588 Putative NrdI-like protein ID: lcl|Query_5673371 Length: 157
Subject #583:IFMHJOKI_00589 2,5-diketo-D-gluconic acid reductase B ID: lcl|Query_5673372 Length: 274
Subject #584:IFMHJOKI_00590 hypothetical protein ID: lcl|Query_5673373 Length: 286
Subject #585:IFMHJOKI_00591 hypothetical protein ID: lcl|Query_5673374 Length: 281
Subject #586:IFMHJOKI_00592 hypothetical protein ID: lcl|Query_5673375 Length: 215
Subject #587:IFMHJOKI_00593 hypothetical protein ID: lcl|Query_5673376 Length: 153
Subject #588:IFMHJOKI_00594 hypothetical protein ID: lcl|Query_5673377 Length: 377
Subject #589:IFMHJOKI_00595 S-ribosylhomocysteine lyase ID: lcl|Query_5673378 Length: 157
Subject #590:IFMHJOKI_00596 hypothetical protein ID: lcl|Query_5673379 Length: 198
Subject #591:IFMHJOKI_00597 Holliday junction ATP-dependent DNA helicase RuvA ID: lcl|Query_5673380 Length: 198
Subject #592:IFMHJOKI_00598 Holliday junction ATP-dependent DNA helicase RuvB ID: lcl|Query_5673381 Length: 343
Subject #593:IFMHJOKI_00599 S-adenosylmethionine:tRNA ribosyltransferase-isomerase ID: lcl|Query_5673382 Length: 356
Subject #594:IFMHJOKI_00600 Queuine tRNA-ribosyltransferase ID: lcl|Query_5673383 Length: 380
Subject #595:IFMHJOKI_00601 hypothetical protein ID: lcl|Query_5673384 Length: 140
Subject #596:IFMHJOKI_00602 Aldehyde-alcohol dehydrogenase ID: lcl|Query_5673385 Length: 868
Subject #597:IFMHJOKI_00603 Diphtheria toxin repressor ID: lcl|Query_5673386 Length: 214
Subject #598:IFMHJOKI_00604 Glucose-6-phosphate 1-dehydrogenase ID: lcl|Query_5673387 Length: 495
Subject #599:IFMHJOKI_00605 DNA polymerase IV ID: lcl|Query_5673388 Length: 368
Subject #600:IFMHJOKI_00606 hypothetical protein ID: lcl|Query_5673389 Length: 437
Subject #601:IFMHJOKI_00607 putative bifunctional oligoribonuclease and PAP phosphatase NrnA ID: lcl|Query_5673390 Length: 318
Subject #602:IFMHJOKI_00608 DEAD-box ATP-dependent RNA helicase CshB ID: lcl|Query_5673391 Length: 448
Subject #603:IFMHJOKI_00609 hypothetical protein ID: lcl|Query_5673392 Length: 311
Subject #604:IFMHJOKI_00610 Alanine--tRNA ligase ID: lcl|Query_5673393 Length: 881
Subject #605:IFMHJOKI_00611 hypothetical protein ID: lcl|Query_5673394 Length: 363
Subject #606:IFMHJOKI_00612 hypothetical protein ID: lcl|Query_5673395 Length: 86
Subject #607:IFMHJOKI_00613 Putative pre-16S rRNA nuclease ID: lcl|Query_5673396 Length: 144
Subject #608:IFMHJOKI_00614 hypothetical protein ID: lcl|Query_5673397 Length: 106
Subject #609:IFMHJOKI_00615 Cell division protein ZapA ID: lcl|Query_5673398 Length: 81
Subject #610:IFMHJOKI_00616 hypothetical protein ID: lcl|Query_5673399 Length: 189
Subject #611:IFMHJOKI_00617 Endonuclease MutS2 ID: lcl|Query_5673400 Length: 786
Subject #612:IFMHJOKI_00618 Thioredoxin ID: lcl|Query_5673401 Length: 103
Subject #613:IFMHJOKI_00619 D-alanine--D-alanyl carrier protein ligase ID: lcl|Query_5673402 Length: 506
Subject #614:IFMHJOKI_00620 hypothetical protein ID: lcl|Query_5673403 Length: 405
Subject #615:IFMHJOKI_00621 D-alanyl carrier protein ID: lcl|Query_5673404 Length: 81
Subject #616:IFMHJOKI_00622 Protein DltD ID: lcl|Query_5673405 Length: 423
Subject #617:IFMHJOKI_00623 hypothetical protein ID: lcl|Query_5673406 Length: 160
Subject #618:IFMHJOKI_00624 Glutamate racemase ID: lcl|Query_5673407 Length: 484
Subject #619:IFMHJOKI_00625 hypothetical protein ID: lcl|Query_5673408 Length: 172
Subject #620:IFMHJOKI_00626 Glycerol facilitator-aquaporin gla ID: lcl|Query_5673409 Length: 243
Subject #621:IFMHJOKI_00627 hypothetical protein ID: lcl|Query_5673410 Length: 161
Subject #622:IFMHJOKI_00628 hypothetical protein ID: lcl|Query_5673411 Length: 301
Subject #623:IFMHJOKI_00629 putative MscS family protein YkuT ID: lcl|Query_5673412 Length: 294
Subject #624:IFMHJOKI_00630 hypothetical protein ID: lcl|Query_5673413 Length: 142
Subject #625:IFMHJOKI_00631 hypothetical protein ID: lcl|Query_5673414 Length: 52
Subject #626:IFMHJOKI_00632 hypothetical protein ID: lcl|Query_5673415 Length: 122
Subject #627:IFMHJOKI_00633 putative transcription repressor NiaR ID: lcl|Query_5673416 Length: 173
Subject #628:IFMHJOKI_00634 Xaa-Pro dipeptidase ID: lcl|Query_5673417 Length: 367
Subject #629:IFMHJOKI_00635 Catabolite control protein A ID: lcl|Query_5673418 Length: 333
Subject #630:IFMHJOKI_00636 Penicillin-binding protein 1F ID: lcl|Query_5673419 Length: 916
Subject #631:IFMHJOKI_00637 Putative HAD-hydrolase YfnB ID: lcl|Query_5673420 Length: 227
Subject #632:IFMHJOKI_00638 Bifunctional ligase/repressor BirA ID: lcl|Query_5673421 Length: 248
Subject #633:IFMHJOKI_00639 Beta-Ala-Xaa dipeptidase ID: lcl|Query_5673422 Length: 80
Subject #634:IFMHJOKI_00640 Beta-Ala-Xaa dipeptidase ID: lcl|Query_5673423 Length: 390
Subject #635:IFMHJOKI_00641 hypothetical protein ID: lcl|Query_5673424 Length: 446
Subject #636:IFMHJOKI_00642 hypothetical protein ID: lcl|Query_5673425 Length: 104
Subject #637:IFMHJOKI_00643 hypothetical protein ID: lcl|Query_5673426 Length: 355
Subject #638:IFMHJOKI_00644 hypothetical protein ID: lcl|Query_5673427 Length: 245
Subject #639:IFMHJOKI_00645 hypothetical protein ID: lcl|Query_5673428 Length: 200
Subject #640:IFMHJOKI_00646 hypothetical protein ID: lcl|Query_5673429 Length: 458
Subject #641:IFMHJOKI_00647 hypothetical protein ID: lcl|Query_5673430 Length: 208
Subject #642:IFMHJOKI_00648 Acid sugar phosphatase ID: lcl|Query_5673431 Length: 258
Subject #643:IFMHJOKI_00649 hypothetical protein ID: lcl|Query_5673432 Length: 210
Subject #644:IFMHJOKI_00650 Protein DedA ID: lcl|Query_5673433 Length: 217
Subject #645:IFMHJOKI_00651 putative protein YpjQ ID: lcl|Query_5673434 Length: 167
Subject #646:IFMHJOKI_00652 Ferredoxin--NADP reductase 2 ID: lcl|Query_5673435 Length: 328
Subject #647:IFMHJOKI_00653 ISLre2 family transposase ISLrh4 ID: lcl|Query_5673436 Length: 264
Subject #648:IFMHJOKI_00654 ISLre2 family transposase ISLrh4 ID: lcl|Query_5673437 Length: 188
Subject #649:IFMHJOKI_00655 hypothetical protein ID: lcl|Query_5673438 Length: 64
Subject #650:IFMHJOKI_00656 hypothetical protein ID: lcl|Query_5673439 Length: 267
Subject #651:IFMHJOKI_00657 hypothetical protein ID: lcl|Query_5673440 Length: 301
Subject #652:IFMHJOKI_00658 hypothetical protein ID: lcl|Query_5673441 Length: 122
Subject #653:IFMHJOKI_00659 hypothetical protein ID: lcl|Query_5673442 Length: 291
Subject #654:IFMHJOKI_00660 hypothetical protein ID: lcl|Query_5673443 Length: 248
Subject #655:IFMHJOKI_00661 hypothetical protein ID: lcl|Query_5673444 Length: 255
Subject #656:IFMHJOKI_00662 putative ABC transporter ATP-binding protein NosF ID: lcl|Query_5673445 Length: 111
Subject #657:IFMHJOKI_00663 Fluoroquinolones export ATP-binding protein ID: lcl|Query_5673446 Length: 186
Subject #658:IFMHJOKI_00664 hypothetical protein ID: lcl|Query_5673447 Length: 75
Subject #659:IFMHJOKI_00665 IS30 family transposase ISCth3 ID: lcl|Query_5673448 Length: 350
Subject #660:IFMHJOKI_00666 Multidrug efflux ATP-binding/permease protein ID: lcl|Query_5673449 Length: 328
Subject #661:IFMHJOKI_00667 Thiamine import ATP-binding protein ThiQ ID: lcl|Query_5673450 Length: 79
Subject #662:IFMHJOKI_00668 Putative bifunctional phosphatase/peptidyl-prolyl cis-trans isomerase ID: lcl|Query_5673451 Length: 194
Subject #663:IFMHJOKI_00669 General stress protein 13 ID: lcl|Query_5673452 Length: 119
Subject #664:IFMHJOKI_00698 Tyrosine recombinase XerC ID: lcl|Query_5673453 Length: 385
Subject #665:IFMHJOKI_00699 hypothetical protein ID: lcl|Query_5673454 Length: 206
Subject #666:IFMHJOKI_00700 hypothetical protein ID: lcl|Query_5673455 Length: 140
Subject #667:IFMHJOKI_00701 hypothetical protein ID: lcl|Query_5673456 Length: 114
Subject #668:IFMHJOKI_00702 hypothetical protein ID: lcl|Query_5673457 Length: 81
Subject #669:IFMHJOKI_00703 hypothetical protein ID: lcl|Query_5673458 Length: 256
Subject #670:IFMHJOKI_00704 hypothetical protein ID: lcl|Query_5673459 Length: 44
Subject #671:IFMHJOKI_00705 hypothetical protein ID: lcl|Query_5673460 Length: 70
Subject #672:IFMHJOKI_00706 hypothetical protein ID: lcl|Query_5673461 Length: 96
Subject #673:IFMHJOKI_00707 hypothetical protein ID: lcl|Query_5673462 Length: 42
Subject #674:IFMHJOKI_00708 hypothetical protein ID: lcl|Query_5673463 Length: 50
Subject #675:IFMHJOKI_00709 hypothetical protein ID: lcl|Query_5673464 Length: 67
Subject #676:IFMHJOKI_00710 hypothetical protein ID: lcl|Query_5673465 Length: 161
Subject #677:IFMHJOKI_00711 hypothetical protein ID: lcl|Query_5673466 Length: 176
Subject #678:IFMHJOKI_00712 hypothetical protein ID: lcl|Query_5673467 Length: 245
Subject #679:IFMHJOKI_00713 hypothetical protein ID: lcl|Query_5673468 Length: 185
Subject #680:IFMHJOKI_00714 hypothetical protein ID: lcl|Query_5673469 Length: 265
Subject #681:IFMHJOKI_00715 hypothetical protein ID: lcl|Query_5673470 Length: 260
Subject #682:IFMHJOKI_00716 hypothetical protein ID: lcl|Query_5673471 Length: 110
Subject #683:IFMHJOKI_00717 hypothetical protein ID: lcl|Query_5673472 Length: 149
Subject #684:IFMHJOKI_00718 hypothetical protein ID: lcl|Query_5673473 Length: 95
Subject #685:IFMHJOKI_00719 hypothetical protein ID: lcl|Query_5673474 Length: 241
Subject #686:IFMHJOKI_00720 hypothetical protein ID: lcl|Query_5673475 Length: 61
Subject #687:IFMHJOKI_00721 hypothetical protein ID: lcl|Query_5673476 Length: 135
Subject #688:IFMHJOKI_00722 hypothetical protein ID: lcl|Query_5673477 Length: 175
Subject #689:IFMHJOKI_00723 hypothetical protein ID: lcl|Query_5673478 Length: 124
Subject #690:IFMHJOKI_00724 hypothetical protein ID: lcl|Query_5673479 Length: 69
Subject #691:IFMHJOKI_00725 hypothetical protein ID: lcl|Query_5673480 Length: 89
Subject #692:IFMHJOKI_00726 hypothetical protein ID: lcl|Query_5673481 Length: 107
Subject #693:IFMHJOKI_00727 hypothetical protein ID: lcl|Query_5673482 Length: 60
Subject #694:IFMHJOKI_00728 hypothetical protein ID: lcl|Query_5673483 Length: 141
Subject #695:IFMHJOKI_00729 hypothetical protein ID: lcl|Query_5673484 Length: 142
Subject #696:IFMHJOKI_00730 hypothetical protein ID: lcl|Query_5673485 Length: 405
Subject #697:IFMHJOKI_00731 hypothetical protein ID: lcl|Query_5673486 Length: 175
Subject #698:IFMHJOKI_00732 hypothetical protein ID: lcl|Query_5673487 Length: 107
Subject #699:IFMHJOKI_00733 hypothetical protein ID: lcl|Query_5673488 Length: 54
Subject #700:IFMHJOKI_00734 hypothetical protein ID: lcl|Query_5673489 Length: 164
Subject #701:IFMHJOKI_00735 hypothetical protein ID: lcl|Query_5673490 Length: 155
Subject #702:IFMHJOKI_00736 hypothetical protein ID: lcl|Query_5673491 Length: 629
Subject #703:IFMHJOKI_00737 hypothetical protein ID: lcl|Query_5673492 Length: 57
Subject #704:IFMHJOKI_00738 hypothetical protein ID: lcl|Query_5673493 Length: 383
Subject #705:IFMHJOKI_00739 ATP-dependent Clp protease proteolytic subunit ID: lcl|Query_5673494 Length: 228
Subject #706:IFMHJOKI_00740 hypothetical protein ID: lcl|Query_5673495 Length: 394
Subject #707:IFMHJOKI_00741 hypothetical protein ID: lcl|Query_5673496 Length: 114
Subject #708:IFMHJOKI_00742 hypothetical protein ID: lcl|Query_5673497 Length: 113
Subject #709:IFMHJOKI_00743 hypothetical protein ID: lcl|Query_5673498 Length: 139
Subject #710:IFMHJOKI_00744 hypothetical protein ID: lcl|Query_5673499 Length: 123
Subject #711:IFMHJOKI_00745 hypothetical protein ID: lcl|Query_5673500 Length: 211
Subject #712:IFMHJOKI_00746 hypothetical protein ID: lcl|Query_5673501 Length: 116
Subject #713:IFMHJOKI_00747 hypothetical protein ID: lcl|Query_5673502 Length: 76
Subject #714:IFMHJOKI_00748 Chromosome partition protein Smc ID: lcl|Query_5673503 Length: 1345
Subject #715:IFMHJOKI_00749 hypothetical protein ID: lcl|Query_5673504 Length: 660
Subject #716:IFMHJOKI_00750 IS3 family transposase IS153 ID: lcl|Query_5673505 Length: 83
Subject #717:IFMHJOKI_00751 IS3 family transposase ISBce13 ID: lcl|Query_5673506 Length: 280
Subject #718:IFMHJOKI_00752 hypothetical protein ID: lcl|Query_5673507 Length: 806
Subject #719:IFMHJOKI_00753 hypothetical protein ID: lcl|Query_5673508 Length: 109
Subject #720:IFMHJOKI_00754 hypothetical protein ID: lcl|Query_5673509 Length: 41
Subject #721:IFMHJOKI_00755 hypothetical protein ID: lcl|Query_5673510 Length: 132
Subject #722:IFMHJOKI_00756 hypothetical protein ID: lcl|Query_5673511 Length: 68
Subject #723:IFMHJOKI_00757 hypothetical protein ID: lcl|Query_5673512 Length: 192
Subject #724:IFMHJOKI_00758 hypothetical protein ID: lcl|Query_5673513 Length: 432
Subject #725:IFMHJOKI_00759 hypothetical protein ID: lcl|Query_5673514 Length: 64
Subject #726:IFMHJOKI_00760 RNA polymerase sigma factor SigI ID: lcl|Query_5673515 Length: 180
Subject #727:IFMHJOKI_00761 Aspartate-proton symporter ID: lcl|Query_5673516 Length: 566
Subject #728:IFMHJOKI_00762 Alpha-monoglucosyldiacylglycerol synthase ID: lcl|Query_5673517 Length: 402
Subject #729:IFMHJOKI_00763 Alpha-galactosylglucosyldiacylglycerol synthase ID: lcl|Query_5673518 Length: 342
Subject #730:IFMHJOKI_00764 hypothetical protein ID: lcl|Query_5673519 Length: 339
Subject #731:IFMHJOKI_00765 putative N-acetyl-LL-diaminopimelate aminotransferase ID: lcl|Query_5673520 Length: 390
Subject #732:IFMHJOKI_00766 hypothetical protein ID: lcl|Query_5673521 Length: 91
Subject #733:IFMHJOKI_00767 Lipoteichoic acid synthase 1 ID: lcl|Query_5673522 Length: 698
Subject #734:IFMHJOKI_00768 Peroxide operon regulator ID: lcl|Query_5673523 Length: 153
Subject #735:IFMHJOKI_00774 Tyrosine recombinase XerC ID: lcl|Query_5673524 Length: 375
Subject #736:IFMHJOKI_00775 hypothetical protein ID: lcl|Query_5673525 Length: 228
Subject #737:IFMHJOKI_00776 hypothetical protein ID: lcl|Query_5673526 Length: 225
Subject #738:IFMHJOKI_00777 LexA repressor ID: lcl|Query_5673527 Length: 287
Subject #739:IFMHJOKI_00778 hypothetical protein ID: lcl|Query_5673528 Length: 78
Subject #740:IFMHJOKI_00779 hypothetical protein ID: lcl|Query_5673529 Length: 247
Subject #741:IFMHJOKI_00780 hypothetical protein ID: lcl|Query_5673530 Length: 90
Subject #742:IFMHJOKI_00781 hypothetical protein ID: lcl|Query_5673531 Length: 175
Subject #743:IFMHJOKI_00782 hypothetical protein ID: lcl|Query_5673532 Length: 44
Subject #744:IFMHJOKI_00783 hypothetical protein ID: lcl|Query_5673533 Length: 70
Subject #745:IFMHJOKI_00784 hypothetical protein ID: lcl|Query_5673534 Length: 118
Subject #746:IFMHJOKI_00785 hypothetical protein ID: lcl|Query_5673535 Length: 30
Subject #747:IFMHJOKI_00786 hypothetical protein ID: lcl|Query_5673536 Length: 50
Subject #748:IFMHJOKI_00787 hypothetical protein ID: lcl|Query_5673537 Length: 67
Subject #749:IFMHJOKI_00788 hypothetical protein ID: lcl|Query_5673538 Length: 161
Subject #750:IFMHJOKI_00789 hypothetical protein ID: lcl|Query_5673539 Length: 240
Subject #751:IFMHJOKI_00790 Putative DNA repair helicase RadD ID: lcl|Query_5673540 Length: 455
Subject #752:IFMHJOKI_00791 hypothetical protein ID: lcl|Query_5673541 Length: 180
Subject #753:IFMHJOKI_00792 hypothetical protein ID: lcl|Query_5673542 Length: 770
Subject #754:IFMHJOKI_00793 hypothetical protein ID: lcl|Query_5673543 Length: 42
Subject #755:IFMHJOKI_00794 hypothetical protein ID: lcl|Query_5673544 Length: 114
Subject #756:IFMHJOKI_00795 hypothetical protein ID: lcl|Query_5673545 Length: 61
Subject #757:IFMHJOKI_00796 hypothetical protein ID: lcl|Query_5673546 Length: 169
Subject #758:IFMHJOKI_00797 hypothetical protein ID: lcl|Query_5673547 Length: 122
Subject #759:IFMHJOKI_00798 hypothetical protein ID: lcl|Query_5673548 Length: 90
Subject #760:IFMHJOKI_00799 hypothetical protein ID: lcl|Query_5673549 Length: 89
Subject #761:IFMHJOKI_00800 hypothetical protein ID: lcl|Query_5673550 Length: 107
Subject #762:IFMHJOKI_00801 hypothetical protein ID: lcl|Query_5673551 Length: 60
Subject #763:IFMHJOKI_00802 hypothetical protein ID: lcl|Query_5673552 Length: 150
Subject #764:IFMHJOKI_00803 hypothetical protein ID: lcl|Query_5673553 Length: 51
Subject #765:IFMHJOKI_00804 hypothetical protein ID: lcl|Query_5673554 Length: 150
Subject #766:IFMHJOKI_00805 hypothetical protein ID: lcl|Query_5673555 Length: 218
Subject #767:IFMHJOKI_00806 hypothetical protein ID: lcl|Query_5673556 Length: 136
Subject #768:IFMHJOKI_00807 hypothetical protein ID: lcl|Query_5673557 Length: 72
Subject #769:IFMHJOKI_00808 hypothetical protein ID: lcl|Query_5673558 Length: 405
Subject #770:IFMHJOKI_00809 hypothetical protein ID: lcl|Query_5673559 Length: 178
Subject #771:IFMHJOKI_00810 hypothetical protein ID: lcl|Query_5673560 Length: 106
Subject #772:IFMHJOKI_00811 hypothetical protein ID: lcl|Query_5673561 Length: 175
Subject #773:IFMHJOKI_00812 hypothetical protein ID: lcl|Query_5673562 Length: 111
Subject #774:IFMHJOKI_00813 hypothetical protein ID: lcl|Query_5673563 Length: 103
Subject #775:IFMHJOKI_00814 hypothetical protein ID: lcl|Query_5673564 Length: 79
Subject #776:IFMHJOKI_00815 IS3 family transposase ISEnfa5 ID: lcl|Query_5673565 Length: 225
Subject #777:IFMHJOKI_00816 IS3 family transposase ISSth1b ID: lcl|Query_5673566 Length: 297
Subject #778:IFMHJOKI_00817 hypothetical protein ID: lcl|Query_5673567 Length: 493
Subject #779:IFMHJOKI_00818 hypothetical protein ID: lcl|Query_5673568 Length: 435
Subject #780:IFMHJOKI_00819 ATP-dependent Clp protease proteolytic subunit ID: lcl|Query_5673569 Length: 242
Subject #781:IFMHJOKI_00820 hypothetical protein ID: lcl|Query_5673570 Length: 390
Subject #782:IFMHJOKI_00821 hypothetical protein ID: lcl|Query_5673571 Length: 96
Subject #783:IFMHJOKI_00822 hypothetical protein ID: lcl|Query_5673572 Length: 126
Subject #784:IFMHJOKI_00823 hypothetical protein ID: lcl|Query_5673573 Length: 36
Subject #785:IFMHJOKI_00824 IS30 family transposase ISCth3 ID: lcl|Query_5673574 Length: 350
Subject #786:IFMHJOKI_00825 hypothetical protein ID: lcl|Query_5673575 Length: 125
Subject #787:IFMHJOKI_00826 hypothetical protein ID: lcl|Query_5673576 Length: 196
Subject #788:IFMHJOKI_00827 hypothetical protein ID: lcl|Query_5673577 Length: 105
Subject #789:IFMHJOKI_00828 hypothetical protein ID: lcl|Query_5673578 Length: 1322
Subject #790:IFMHJOKI_00829 hypothetical protein ID: lcl|Query_5673579 Length: 637
Subject #791:IFMHJOKI_00830 hypothetical protein ID: lcl|Query_5673580 Length: 811
Subject #792:IFMHJOKI_00831 hypothetical protein ID: lcl|Query_5673581 Length: 96
Subject #793:IFMHJOKI_00832 hypothetical protein ID: lcl|Query_5673582 Length: 43
Subject #794:IFMHJOKI_00833 hypothetical protein ID: lcl|Query_5673583 Length: 128
Subject #795:IFMHJOKI_00834 hypothetical protein ID: lcl|Query_5673584 Length: 69
Subject #796:IFMHJOKI_00835 hypothetical protein ID: lcl|Query_5673585 Length: 148
Subject #797:IFMHJOKI_00836 hypothetical protein ID: lcl|Query_5673586 Length: 432
Subject #798:IFMHJOKI_00837 hypothetical protein ID: lcl|Query_5673587 Length: 74
Subject #799:IFMHJOKI_00838 hypothetical protein ID: lcl|Query_5673588 Length: 166
Subject #800:IFMHJOKI_00839 hypothetical protein ID: lcl|Query_5673589 Length: 210
Subject #801:IFMHJOKI_00840 hypothetical protein ID: lcl|Query_5673590 Length: 547
Subject #802:IFMHJOKI_00841 hypothetical protein ID: lcl|Query_5673591 Length: 370
Subject #803:IFMHJOKI_00842 hypothetical protein ID: lcl|Query_5673592 Length: 449
Subject #804:IFMHJOKI_00843 hypothetical protein ID: lcl|Query_5673593 Length: 300
Subject #805:IFMHJOKI_00844 hypothetical protein ID: lcl|Query_5673594 Length: 348
Subject #806:IFMHJOKI_00845 hypothetical protein ID: lcl|Query_5673595 Length: 51
Subject #807:IFMHJOKI_00846 hypothetical protein ID: lcl|Query_5673596 Length: 300
Subject #808:IFMHJOKI_00847 hypothetical protein ID: lcl|Query_5673597 Length: 215
Subject #809:IFMHJOKI_00848 S-adenosylmethionine synthase ID: lcl|Query_5673598 Length: 394
Subject #810:IFMHJOKI_00849 Multidrug resistance protein 3 ID: lcl|Query_5673599 Length: 497
Subject #811:IFMHJOKI_00850 hypothetical protein ID: lcl|Query_5673600 Length: 162
Subject #812:IFMHJOKI_00851 Multidrug export protein EmrB ID: lcl|Query_5673601 Length: 492
Subject #813:IFMHJOKI_00852 hypothetical protein ID: lcl|Query_5673602 Length: 241
Subject #814:IFMHJOKI_00853 Phosphatidylglycerophosphatase B ID: lcl|Query_5673603 Length: 224
Subject #815:IFMHJOKI_00854 hypothetical protein ID: lcl|Query_5673604 Length: 46
Subject #816:IFMHJOKI_00855 Leucine--tRNA ligase ID: lcl|Query_5673605 Length: 803
Subject #817:IFMHJOKI_00856 Lipid II flippase MurJ ID: lcl|Query_5673606 Length: 547
Subject #818:IFMHJOKI_00857 Ribosomal small subunit pseudouridine synthase A ID: lcl|Query_5673607 Length: 236
Subject #819:IFMHJOKI_00858 ADP-dependent (S)-NAD(P)H-hydrate dehydratase ID: lcl|Query_5673608 Length: 274
Subject #820:IFMHJOKI_00859 hypothetical protein ID: lcl|Query_5673609 Length: 166
Subject #821:IFMHJOKI_00861 Glutathione peroxidase BsaA ID: lcl|Query_5673610 Length: 157
Subject #822:IFMHJOKI_00862 Cystathionine beta-lyase PatB ID: lcl|Query_5673611 Length: 401
Subject #823:IFMHJOKI_00863 3',5'-cyclic adenosine monophosphate phosphodiesterase CpdA ID: lcl|Query_5673612 Length: 442
Subject #824:IFMHJOKI_00864 hypothetical protein ID: lcl|Query_5673613 Length: 88
Subject #825:IFMHJOKI_00865 hypothetical protein ID: lcl|Query_5673614 Length: 447
Subject #826:IFMHJOKI_00866 hypothetical protein ID: lcl|Query_5673615 Length: 268
Subject #827:IFMHJOKI_00867 hypothetical protein ID: lcl|Query_5673616 Length: 211
Subject #828:IFMHJOKI_00868 Putative triphosphatase YjbK ID: lcl|Query_5673617 Length: 197
Subject #829:IFMHJOKI_00869 GTP pyrophosphokinase YjbM ID: lcl|Query_5673618 Length: 207
Subject #830:IFMHJOKI_00870 NAD kinase ID: lcl|Query_5673619 Length: 265
Subject #831:IFMHJOKI_00871 Ribosomal large subunit pseudouridine synthase D ID: lcl|Query_5673620 Length: 300
Subject #832:IFMHJOKI_00872 FAD:protein FMN transferase ID: lcl|Query_5673621 Length: 359
Subject #833:IFMHJOKI_00873 Copper homeostasis protein CutC ID: lcl|Query_5673622 Length: 211
Subject #834:IFMHJOKI_00874 Undecaprenyl-diphosphatase ID: lcl|Query_5673623 Length: 272
Subject #835:IFMHJOKI_00875 6-phosphogluconolactonase ID: lcl|Query_5673624 Length: 346
Subject #836:IFMHJOKI_00876 hypothetical protein ID: lcl|Query_5673625 Length: 124
Subject #837:IFMHJOKI_00877 Alternate 30S ribosomal protein S14 ID: lcl|Query_5673626 Length: 89
Subject #838:IFMHJOKI_00878 GMP reductase ID: lcl|Query_5673627 Length: 329
Subject #839:IFMHJOKI_00879 hypothetical protein ID: lcl|Query_5673628 Length: 315
Subject #840:IFMHJOKI_00880 23S rRNA (guanine(745)-N(1))-methyltransferase ID: lcl|Query_5673629 Length: 280
Subject #841:IFMHJOKI_00881 tRNA (cytidine(34)-2'-O)-methyltransferase ID: lcl|Query_5673630 Length: 169
Subject #842:IFMHJOKI_00882 hypothetical protein ID: lcl|Query_5673631 Length: 135
Subject #843:IFMHJOKI_00883 DNA translocase SpoIIIE ID: lcl|Query_5673632 Length: 772
Subject #844:IFMHJOKI_00884 hypothetical protein ID: lcl|Query_5673633 Length: 420
Subject #845:IFMHJOKI_00885 hypothetical protein ID: lcl|Query_5673634 Length: 431
Subject #846:IFMHJOKI_00886 3-oxoacyl-[acyl-carrier-protein] reductase FabG ID: lcl|Query_5673635 Length: 242
Subject #847:IFMHJOKI_00887 hypothetical protein ID: lcl|Query_5673636 Length: 312
Subject #848:IFMHJOKI_00888 CDP-diacylglycerol--glycerol-3-phosphate 3-phosphatidyltransferase ID: lcl|Query_5673637 Length: 197
Subject #849:IFMHJOKI_00889 Putative competence-damage inducible protein ID: lcl|Query_5673638 Length: 413
Subject #850:IFMHJOKI_00890 Protein RecA ID: lcl|Query_5673639 Length: 305
Subject #851:IFMHJOKI_00891 Ribonuclease Y ID: lcl|Query_5673640 Length: 523
Subject #852:IFMHJOKI_00892 IMPACT family member YigZ ID: lcl|Query_5673641 Length: 217
Subject #853:IFMHJOKI_00893 ComF operon protein 1 ID: lcl|Query_5673642 Length: 420
Subject #854:IFMHJOKI_00894 hypothetical protein ID: lcl|Query_5673643 Length: 172
Subject #855:IFMHJOKI_00895 Ribosome hibernation promotion factor ID: lcl|Query_5673644 Length: 185
Subject #856:IFMHJOKI_00896 Protein translocase subunit SecA ID: lcl|Query_5673645 Length: 787
Subject #857:IFMHJOKI_00897 Peptide chain release factor 2 ID: lcl|Query_5673646 Length: 332
Subject #858:IFMHJOKI_00898 Cell division ATP-binding protein FtsE ID: lcl|Query_5673647 Length: 228
Subject #859:IFMHJOKI_00899 Cell division protein FtsX ID: lcl|Query_5673648 Length: 295
Subject #860:IFMHJOKI_00900 Cell division topological determinant MinJ ID: lcl|Query_5673649 Length: 369
Subject #861:IFMHJOKI_00901 Alkaline phosphatase synthesis transcriptional regulatory protein PhoP ID: lcl|Query_5673650 Length: 235
Subject #862:IFMHJOKI_00902 Sensor histidine kinase RcsC ID: lcl|Query_5673651 Length: 555
Subject #863:IFMHJOKI_00903 Phosphate-binding protein PstS 1 ID: lcl|Query_5673652 Length: 288
Subject #864:IFMHJOKI_00904 Phosphate transport system permease protein PstC 1 ID: lcl|Query_5673653 Length: 307
Subject #865:IFMHJOKI_00905 hypothetical protein ID: lcl|Query_5673654 Length: 294
Subject #866:IFMHJOKI_00906 Phosphate import ATP-binding protein PstB 3 ID: lcl|Query_5673655 Length: 272
Subject #867:IFMHJOKI_00907 Phosphate import ATP-binding protein PstB 3 ID: lcl|Query_5673656 Length: 254
Subject #868:IFMHJOKI_00908 Phosphate-specific transport system accessory protein PhoU ID: lcl|Query_5673657 Length: 225
Subject #869:IFMHJOKI_00909 hypothetical protein ID: lcl|Query_5673658 Length: 496
Subject #870:IFMHJOKI_00910 hypothetical protein ID: lcl|Query_5673659 Length: 86
Subject #871:IFMHJOKI_00911 hypothetical protein ID: lcl|Query_5673660 Length: 111
Subject #872:IFMHJOKI_00912 HPr kinase/phosphorylase ID: lcl|Query_5673661 Length: 319
Subject #873:IFMHJOKI_00913 Phosphatidylglycerol--prolipoprotein diacylglyceryl transferase ID: lcl|Query_5673662 Length: 275
Subject #874:IFMHJOKI_00914 Glycerol-3-phosphate dehydrogenase [NAD(P)+] ID: lcl|Query_5673663 Length: 351
Subject #875:IFMHJOKI_00915 Thioredoxin reductase ID: lcl|Query_5673664 Length: 315
Subject #876:IFMHJOKI_00916 Phosphoglucomutase ID: lcl|Query_5673665 Length: 575
Subject #877:IFMHJOKI_00917 5'-deoxynucleotidase YfbR ID: lcl|Query_5673666 Length: 215
Subject #878:IFMHJOKI_00918 UvrABC system protein B ID: lcl|Query_5673667 Length: 671
Subject #879:IFMHJOKI_00919 UvrABC system protein A ID: lcl|Query_5673668 Length: 962
Subject #880:IFMHJOKI_00920 hypothetical protein ID: lcl|Query_5673669 Length: 179
Subject #881:IFMHJOKI_00921 Nucleotide-binding protein YvcJ ID: lcl|Query_5673670 Length: 295
Subject #882:IFMHJOKI_00922 Putative gluconeogenesis factor ID: lcl|Query_5673671 Length: 342
Subject #883:IFMHJOKI_00923 putative cell division protein WhiA ID: lcl|Query_5673672 Length: 315
Subject #884:IFMHJOKI_00924 hypothetical protein ID: lcl|Query_5673673 Length: 151
Subject #885:IFMHJOKI_00925 ATP-dependent Clp protease proteolytic subunit ID: lcl|Query_5673674 Length: 196
Subject #886:IFMHJOKI_00927 Tyrosine recombinase XerC ID: lcl|Query_5673675 Length: 387
Subject #887:IFMHJOKI_00928 hypothetical protein ID: lcl|Query_5673676 Length: 208
Subject #888:IFMHJOKI_00929 hypothetical protein ID: lcl|Query_5673677 Length: 89
Subject #889:IFMHJOKI_00930 IS30 family transposase ISCth3 ID: lcl|Query_5673678 Length: 350
Subject #890:IFMHJOKI_00931 LexA repressor ID: lcl|Query_5673679 Length: 237
Subject #891:IFMHJOKI_00932 hypothetical protein ID: lcl|Query_5673680 Length: 30
Subject #892:IFMHJOKI_00933 IS30 family transposase ISCth3 ID: lcl|Query_5673681 Length: 349
Subject #893:IFMHJOKI_00934 hypothetical protein ID: lcl|Query_5673682 Length: 513
Subject #894:IFMHJOKI_00935 hypothetical protein ID: lcl|Query_5673683 Length: 103
Subject #895:IFMHJOKI_00936 hypothetical protein ID: lcl|Query_5673684 Length: 43
Subject #896:IFMHJOKI_00937 hypothetical protein ID: lcl|Query_5673685 Length: 96
Subject #897:IFMHJOKI_00938 hypothetical protein ID: lcl|Query_5673686 Length: 148
Subject #898:IFMHJOKI_00939 hypothetical protein ID: lcl|Query_5673687 Length: 440
Subject #899:IFMHJOKI_00940 hypothetical protein ID: lcl|Query_5673688 Length: 457
Subject #900:IFMHJOKI_00941 hypothetical protein ID: lcl|Query_5673689 Length: 37
Subject #901:IFMHJOKI_00942 IS30 family transposase ISCth3 ID: lcl|Query_5673690 Length: 350
Subject #902:IFMHJOKI_00943 Central glycolytic genes regulator ID: lcl|Query_5673691 Length: 345
Subject #903:IFMHJOKI_00944 Glyceraldehyde-3-phosphate dehydrogenase 1 ID: lcl|Query_5673692 Length: 340
Subject #904:IFMHJOKI_00945 Phosphoglycerate kinase ID: lcl|Query_5673693 Length: 396
Subject #905:IFMHJOKI_00946 Triosephosphate isomerase ID: lcl|Query_5673694 Length: 251
Subject #906:IFMHJOKI_00947 Enolase 2 ID: lcl|Query_5673695 Length: 434
Subject #907:IFMHJOKI_00948 H(+)/Cl(-) exchange transporter ClcA ID: lcl|Query_5673696 Length: 526
Subject #908:IFMHJOKI_00949 hypothetical protein ID: lcl|Query_5673697 Length: 122
Subject #909:IFMHJOKI_00950 putative protein-export membrane protein SecG ID: lcl|Query_5673698 Length: 78
Subject #910:IFMHJOKI_00951 hypothetical protein ID: lcl|Query_5673699 Length: 186
Subject #911:IFMHJOKI_00952 Ribonuclease R ID: lcl|Query_5673700 Length: 789
Subject #912:IFMHJOKI_00953 SsrA-binding protein ID: lcl|Query_5673701 Length: 157
Subject #913:IFMHJOKI_00954 Intracellular maltogenic amylase ID: lcl|Query_5673702 Length: 581
Subject #914:IFMHJOKI_00955 Maltose phosphorylase ID: lcl|Query_5673703 Length: 753
Subject #915:IFMHJOKI_00956 Beta-phosphoglucomutase ID: lcl|Query_5673704 Length: 220
Subject #916:IFMHJOKI_00957 hypothetical protein ID: lcl|Query_5673705 Length: 100
Subject #917:IFMHJOKI_00958 hypothetical protein ID: lcl|Query_5673706 Length: 62
Subject #918:IFMHJOKI_00959 Ribonuclease J ID: lcl|Query_5673707 Length: 413
Subject #919:IFMHJOKI_00960 sn-glycerol-3-phosphate-binding periplasmic protein UgpB ID: lcl|Query_5673708 Length: 437
Subject #920:IFMHJOKI_00961 L-arabinose transport system permease protein AraQ ID: lcl|Query_5673709 Length: 273
Subject #921:IFMHJOKI_00962 Lactose transport system permease protein LacF ID: lcl|Query_5673710 Length: 297
Subject #922:IFMHJOKI_00963 Trehalose import ATP-binding protein SugC ID: lcl|Query_5673711 Length: 353
Subject #923:IFMHJOKI_00964 Mycothiol acetyltransferase ID: lcl|Query_5673712 Length: 190
Subject #924:IFMHJOKI_00965 hypothetical protein ID: lcl|Query_5673713 Length: 168
Subject #925:IFMHJOKI_00966 Phosphatase YwpJ ID: lcl|Query_5673714 Length: 297
Subject #926:IFMHJOKI_00967 Uracil-DNA glycosylase ID: lcl|Query_5673715 Length: 229
Subject #927:IFMHJOKI_00968 Phosphate acetyltransferase ID: lcl|Query_5673716 Length: 325
Subject #928:IFMHJOKI_00969 tRNA threonylcarbamoyladenosine biosynthesis protein TsaE ID: lcl|Query_5673717 Length: 154
Subject #929:IFMHJOKI_00970 Linearmycin resistance ATP-binding protein LnrL ID: lcl|Query_5673718 Length: 298
Subject #930:IFMHJOKI_00971 putative protein YhaP ID: lcl|Query_5673719 Length: 390
Subject #931:IFMHJOKI_00972 Putative bifunctional exonuclease/endonuclease protein ID: lcl|Query_5673720 Length: 180
Subject #932:IFMHJOKI_00973 Exodeoxyribonuclease ID: lcl|Query_5673721 Length: 252
Subject #933:IFMHJOKI_00974 UDP-N-acetylenolpyruvoylglucosamine reductase ID: lcl|Query_5673722 Length: 300
Subject #934:IFMHJOKI_00975 Sodium, potassium, lithium and rubidium/H(+) antiporter ID: lcl|Query_5673723 Length: 703
Subject #935:IFMHJOKI_00976 HTH-type transcriptional regulator PuuR ID: lcl|Query_5673724 Length: 179
Subject #936:IFMHJOKI_00977 Spermidine/putrescine import ATP-binding protein PotA ID: lcl|Query_5673725 Length: 362
Subject #937:IFMHJOKI_00978 Spermidine/putrescine transport system permease protein PotB ID: lcl|Query_5673726 Length: 274
Subject #938:IFMHJOKI_00979 Inner membrane ABC transporter permease protein YdcV ID: lcl|Query_5673727 Length: 277
Subject #939:IFMHJOKI_00980 hypothetical protein ID: lcl|Query_5673728 Length: 115
Subject #940:IFMHJOKI_00981 IS3 family transposase ISSth1b ID: lcl|Query_5673729 Length: 297
Subject #941:IFMHJOKI_00982 IS3 family transposase ISEnfa5 ID: lcl|Query_5673730 Length: 225
Subject #942:IFMHJOKI_00983 Spermidine/putrescine-binding periplasmic protein ID: lcl|Query_5673731 Length: 241
Subject #943:IFMHJOKI_00984 hypothetical protein ID: lcl|Query_5673732 Length: 63
Subject #944:IFMHJOKI_00985 Calcium-transporting ATPase ID: lcl|Query_5673733 Length: 937
Subject #945:IFMHJOKI_00986 Nucleoid occlusion factor SlmA ID: lcl|Query_5673734 Length: 214
Subject #946:IFMHJOKI_00987 putative multidrug ABC transporter permease YbhR ID: lcl|Query_5673735 Length: 380
Subject #947:IFMHJOKI_00988 putative multidrug ABC transporter ATP-binding protein YbhF ID: lcl|Query_5673736 Length: 245
Subject #948:IFMHJOKI_00989 Diadenylate cyclase ID: lcl|Query_5673737 Length: 285
Subject #949:IFMHJOKI_00990 hypothetical protein ID: lcl|Query_5673738 Length: 367
Subject #950:IFMHJOKI_00991 Phosphoglucosamine mutase ID: lcl|Query_5673739 Length: 454
Subject #951:IFMHJOKI_00992 Glutamine--fructose-6-phosphate aminotransferase [isomerizing] ID: lcl|Query_5673740 Length: 606
Subject #952:IFMHJOKI_00993 hypothetical protein ID: lcl|Query_5673741 Length: 601
Subject #953:IFMHJOKI_00994 hypothetical protein ID: lcl|Query_5673742 Length: 138
Subject #954:IFMHJOKI_00995 Transcriptional regulatory protein PmpR ID: lcl|Query_5673743 Length: 243
Subject #955:IFMHJOKI_00996 ComG operon protein 1 ID: lcl|Query_5673744 Length: 289
Subject #956:IFMHJOKI_00997 hypothetical protein ID: lcl|Query_5673745 Length: 318
Subject #957:IFMHJOKI_00998 hypothetical protein ID: lcl|Query_5673746 Length: 106
Subject #958:IFMHJOKI_00999 hypothetical protein ID: lcl|Query_5673747 Length: 141
Subject #959:IFMHJOKI_01000 hypothetical protein ID: lcl|Query_5673748 Length: 77
Subject #960:IFMHJOKI_01001 hypothetical protein ID: lcl|Query_5673749 Length: 137
Subject #961:IFMHJOKI_01002 IS30 family transposase ISCth3 ID: lcl|Query_5673750 Length: 353
Subject #962:IFMHJOKI_01003 hypothetical protein ID: lcl|Query_5673751 Length: 104
Subject #963:IFMHJOKI_01004 Release factor glutamine methyltransferase ID: lcl|Query_5673752 Length: 337
Subject #964:IFMHJOKI_01005 hypothetical protein ID: lcl|Query_5673753 Length: 152
Subject #965:IFMHJOKI_01006 D-serine/D-alanine/glycine transporter ID: lcl|Query_5673754 Length: 453
Subject #966:IFMHJOKI_01007 hypothetical protein ID: lcl|Query_5673755 Length: 254
Subject #967:IFMHJOKI_01008 hypothetical protein ID: lcl|Query_5673756 Length: 279
Subject #968:IFMHJOKI_01009 General stress protein A ID: lcl|Query_5673757 Length: 318
Subject #969:IFMHJOKI_01010 hypothetical protein ID: lcl|Query_5673758 Length: 290
Subject #970:IFMHJOKI_01011 IS30 family transposase ISCth3 ID: lcl|Query_5673759 Length: 350
Subject #971:IFMHJOKI_01012 Alpha-galactosidase AgaA ID: lcl|Query_5673760 Length: 324
Subject #972:IFMHJOKI_01013 Alpha-galactosidase Mel36A ID: lcl|Query_5673761 Length: 435
Subject #973:IFMHJOKI_01014 hypothetical protein ID: lcl|Query_5673762 Length: 41
Subject #974:IFMHJOKI_01015 hypothetical protein ID: lcl|Query_5673763 Length: 102
Subject #975:IFMHJOKI_01016 hypothetical protein ID: lcl|Query_5673764 Length: 73
Subject #976:IFMHJOKI_01017 hypothetical protein ID: lcl|Query_5673765 Length: 65
Subject #977:IFMHJOKI_01018 hypothetical protein ID: lcl|Query_5673766 Length: 71
Subject #978:IFMHJOKI_01019 hypothetical protein ID: lcl|Query_5673767 Length: 72
Subject #979:IFMHJOKI_01020 hypothetical protein ID: lcl|Query_5673768 Length: 70
Subject #980:IFMHJOKI_01022 hypothetical protein ID: lcl|Query_5673769 Length: 131
Subject #981:IFMHJOKI_01023 Transcriptional regulatory protein SrrA ID: lcl|Query_5673770 Length: 243
Subject #982:IFMHJOKI_01024 Sensor histidine kinase RcsC ID: lcl|Query_5673771 Length: 515
Subject #983:IFMHJOKI_01025 hypothetical protein ID: lcl|Query_5673772 Length: 177
Subject #984:IFMHJOKI_01026 hypothetical protein ID: lcl|Query_5673773 Length: 68
Subject #985:IFMHJOKI_01027 hypothetical protein ID: lcl|Query_5673774 Length: 159
Subject #986:IFMHJOKI_01028 hypothetical protein ID: lcl|Query_5673775 Length: 167
Subject #987:IFMHJOKI_01029 hypothetical protein ID: lcl|Query_5673776 Length: 111
Subject #988:IFMHJOKI_01030 DNA polymerase IV ID: lcl|Query_5673777 Length: 435
Subject #989:IFMHJOKI_01031 hypothetical protein ID: lcl|Query_5673778 Length: 56
Subject #990:IFMHJOKI_01032 hypothetical protein ID: lcl|Query_5673779 Length: 402
Subject #991:IFMHJOKI_01033 hypothetical protein ID: lcl|Query_5673780 Length: 262
Subject #992:IFMHJOKI_01034 ATP-dependent DNA helicase PcrA ID: lcl|Query_5673781 Length: 750
Subject #993:IFMHJOKI_01035 DNA ligase ID: lcl|Query_5673782 Length: 674
Subject #994:IFMHJOKI_01036 hypothetical protein ID: lcl|Query_5673783 Length: 383
Subject #995:IFMHJOKI_01037 Glutamyl-tRNA(Gln) amidotransferase subunit C ID: lcl|Query_5673784 Length: 98
Subject #996:IFMHJOKI_01038 Glutamyl-tRNA(Gln) amidotransferase subunit A ID: lcl|Query_5673785 Length: 484
Subject #997:IFMHJOKI_01039 Aspartyl/glutamyl-tRNA(Asn/Gln) amidotransferase subunit B ID: lcl|Query_5673786 Length: 476
Subject #998:IFMHJOKI_01040 Diacylglycerol kinase ID: lcl|Query_5673787 Length: 344
Subject #999:IFMHJOKI_01041 putative RNA methyltransferase ID: lcl|Query_5673788 Length: 453
Subject #1000:IFMHJOKI_01042 Beta-hexosaminidase ID: lcl|Query_5673789 Length: 683
Subject #1001:IFMHJOKI_01043 hypothetical protein ID: lcl|Query_5673790 Length: 64
Subject #1002:IFMHJOKI_01044 Multidrug resistance protein MdtH ID: lcl|Query_5673791 Length: 407
Subject #1003:IFMHJOKI_01045 Sugar phosphatase YidA ID: lcl|Query_5673792 Length: 271
Subject #1004:IFMHJOKI_01046 Polyphosphate:ADP phosphotransferase ID: lcl|Query_5673793 Length: 291
Subject #1005:IFMHJOKI_01047 Neutral endopeptidase ID: lcl|Query_5673794 Length: 634
Subject #1006:IFMHJOKI_01048 N-acetyltransferase Eis ID: lcl|Query_5673795 Length: 154
Subject #1007:IFMHJOKI_01049 DegV domain-containing protein ID: lcl|Query_5673796 Length: 290
Subject #1008:IFMHJOKI_01050 Protein QmcA ID: lcl|Query_5673797 Length: 307
Subject #1009:IFMHJOKI_01051 hypothetical protein ID: lcl|Query_5673798 Length: 64
Subject #1010:IFMHJOKI_01052 hypothetical protein ID: lcl|Query_5673799 Length: 244
Subject #1011:IFMHJOKI_01053 hypothetical protein ID: lcl|Query_5673800 Length: 118
Subject #1012:IFMHJOKI_01054 hypothetical protein ID: lcl|Query_5673801 Length: 118
Subject #1013:IFMHJOKI_01055 scyllo-inositol 2-dehydrogenase (NADP(+)) IolU ID: lcl|Query_5673802 Length: 317
Subject #1014:IFMHJOKI_01056 putative ATP-dependent RNA helicase YfmL ID: lcl|Query_5673803 Length: 434
Subject #1015:IFMHJOKI_01057 Lichenan-specific phosphotransferase enzyme IIA component ID: lcl|Query_5673804 Length: 109
Subject #1016:IFMHJOKI_01058 hypothetical protein ID: lcl|Query_5673805 Length: 140
Subject #1017:IFMHJOKI_01059 hypothetical protein ID: lcl|Query_5673806 Length: 438
Subject #1018:IFMHJOKI_01061 hypothetical protein ID: lcl|Query_5673807 Length: 240
Subject #1019:IFMHJOKI_01062 ATP-dependent DNA helicase RecQ ID: lcl|Query_5673808 Length: 595
Subject #1020:IFMHJOKI_01063 IS3 family transposase ISEnfa5 ID: lcl|Query_5673809 Length: 225
Subject #1021:IFMHJOKI_01064 IS3 family transposase ISSth1b ID: lcl|Query_5673810 Length: 297
Subject #1022:IFMHJOKI_01065 Aminopeptidase PepS ID: lcl|Query_5673811 Length: 411
Subject #1023:IFMHJOKI_01066 hypothetical protein ID: lcl|Query_5673812 Length: 202
Subject #1024:IFMHJOKI_01067 hypothetical protein ID: lcl|Query_5673813 Length: 458
Subject #1025:IFMHJOKI_01068 hypothetical protein ID: lcl|Query_5673814 Length: 333
Subject #1026:IFMHJOKI_01069 Flavodoxin ID: lcl|Query_5673815 Length: 153
Subject #1027:IFMHJOKI_01070 Methionine aminopeptidase 1 ID: lcl|Query_5673816 Length: 274
Subject #1028:IFMHJOKI_01071 Undecaprenyl-phosphate 4-deoxy-4-formamido-L-arabinose transferase ID: lcl|Query_5673817 Length: 348
Subject #1029:IFMHJOKI_01072 hypothetical protein ID: lcl|Query_5673818 Length: 77
Subject #1030:IFMHJOKI_01073 hypothetical protein ID: lcl|Query_5673819 Length: 63
Subject #1031:IFMHJOKI_01074 Glycosyltransferase GlyE ID: lcl|Query_5673820 Length: 296
Subject #1032:IFMHJOKI_01075 Phosphomevalonate kinase ID: lcl|Query_5673821 Length: 357
Subject #1033:IFMHJOKI_01076 UTP--glucose-1-phosphate uridylyltransferase ID: lcl|Query_5673822 Length: 306
Subject #1034:IFMHJOKI_01077 UDP-N-acetylglucosamine--peptide N-acetylglucosaminyltransferase GtfA subunit ID: lcl|Query_5673823 Length: 234
Subject #1035:IFMHJOKI_01078 UDP-N-acetylglucosamine--peptide N-acetylglucosaminyltransferase GtfA subunit ID: lcl|Query_5673824 Length: 292
Subject #1036:IFMHJOKI_01079 IS30 family transposase ISCth3 ID: lcl|Query_5673825 Length: 350
Subject #1037:IFMHJOKI_01080 hypothetical protein ID: lcl|Query_5673826 Length: 2456
Subject #1038:IFMHJOKI_01081 Aryl-phospho-beta-D-glucosidase BglH ID: lcl|Query_5673827 Length: 461
Subject #1039:IFMHJOKI_01082 PTS system beta-glucoside-specific EIIBCA component ID: lcl|Query_5673828 Length: 615
Subject #1040:IFMHJOKI_01083 Transcription antiterminator LicT ID: lcl|Query_5673829 Length: 276
Subject #1041:IFMHJOKI_01084 hypothetical protein ID: lcl|Query_5673830 Length: 879
Subject #1042:IFMHJOKI_01085 hypothetical protein ID: lcl|Query_5673831 Length: 579
Subject #1043:IFMHJOKI_01086 Putative glycosyltransferase CsbB ID: lcl|Query_5673832 Length: 309
Subject #1044:IFMHJOKI_01087 hypothetical protein ID: lcl|Query_5673833 Length: 212
Subject #1045:IFMHJOKI_01088 hypothetical protein ID: lcl|Query_5673834 Length: 321
Subject #1046:IFMHJOKI_01089 Cold shock-like protein CspLA ID: lcl|Query_5673835 Length: 66
Subject #1047:IFMHJOKI_01090 putative N-acetyltransferase YvbK ID: lcl|Query_5673836 Length: 161
Subject #1048:IFMHJOKI_01091 Exo-glucosaminidase LytG ID: lcl|Query_5673837 Length: 211
Subject #1049:IFMHJOKI_01092 Xanthine phosphoribosyltransferase ID: lcl|Query_5673838 Length: 193
Subject #1050:IFMHJOKI_01093 Nucleobase transporter PlUacP ID: lcl|Query_5673839 Length: 442
Subject #1051:IFMHJOKI_01094 N5-carboxyaminoimidazole ribonucleotide synthase ID: lcl|Query_5673840 Length: 369
Subject #1052:IFMHJOKI_01095 Adenylosuccinate lyase ID: lcl|Query_5673841 Length: 431
Subject #1053:IFMHJOKI_01096 hypothetical protein ID: lcl|Query_5673842 Length: 189
Subject #1054:IFMHJOKI_01097 hypothetical protein ID: lcl|Query_5673843 Length: 248
Subject #1055:IFMHJOKI_01098 Lipoteichoic acid synthase 1 ID: lcl|Query_5673844 Length: 752
Subject #1056:IFMHJOKI_01099 hypothetical protein ID: lcl|Query_5673845 Length: 201
Subject #1057:IFMHJOKI_01100 putative glucose uptake protein GlcU ID: lcl|Query_5673846 Length: 285
Subject #1058:IFMHJOKI_01101 Glucose-6-phosphate isomerase ID: lcl|Query_5673847 Length: 419
Subject #1059:IFMHJOKI_01102 IS30 family transposase ISHahy11 ID: lcl|Query_5673848 Length: 176
Subject #1060:IFMHJOKI_01103 Putative monooxygenase YcnE ID: lcl|Query_5673849 Length: 95
Subject #1061:IFMHJOKI_01104 hypothetical protein ID: lcl|Query_5673850 Length: 284
Subject #1062:IFMHJOKI_01105 putative membrane protein YttA ID: lcl|Query_5673851 Length: 252
Subject #1063:IFMHJOKI_01106 hypothetical protein ID: lcl|Query_5673852 Length: 330
Subject #1064:IFMHJOKI_01107 Putative oxidoreductase YceM ID: lcl|Query_5673853 Length: 305
Subject #1065:IFMHJOKI_01108 Guanine deaminase ID: lcl|Query_5673854 Length: 155
Subject #1066:IFMHJOKI_01109 ISNCY family transposase ISSeq2 ID: lcl|Query_5673855 Length: 485
Subject #1067:IFMHJOKI_01111 hypothetical protein ID: lcl|Query_5673856 Length: 278
Subject #1068:IFMHJOKI_01112 IS30 family transposase ISCth3 ID: lcl|Query_5673857 Length: 353
Subject #1069:IFMHJOKI_01113 hypothetical protein ID: lcl|Query_5673858 Length: 45
Subject #1070:IFMHJOKI_01114 hypothetical protein ID: lcl|Query_5673859 Length: 397
Subject #1071:IFMHJOKI_01115 Dipeptidase A ID: lcl|Query_5673860 Length: 476
Subject #1072:IFMHJOKI_01117 hypothetical protein ID: lcl|Query_5673861 Length: 57
Subject #1073:IFMHJOKI_01118 hypothetical protein ID: lcl|Query_5673862 Length: 111
Subject #1074:IFMHJOKI_01119 2,3-bisphosphoglycerate-dependent phosphoglycerate mutase ID: lcl|Query_5673863 Length: 238
Subject #1075:IFMHJOKI_01120 hypothetical protein ID: lcl|Query_5673864 Length: 218
Subject #1076:IFMHJOKI_01121 putative ABC transporter ATP-binding protein ID: lcl|Query_5673865 Length: 576
Subject #1077:IFMHJOKI_01122 Fatty acid ABC transporter ATP-binding/permease protein ID: lcl|Query_5673866 Length: 628
Subject #1078:IFMHJOKI_01123 hypothetical protein ID: lcl|Query_5673867 Length: 252
Subject #1079:IFMHJOKI_01124 Catechol-2,3-dioxygenase ID: lcl|Query_5673868 Length: 288
Subject #1080:IFMHJOKI_01125 Putative D-alanyl-D-alanine carboxypeptidase ID: lcl|Query_5673869 Length: 337
Subject #1081:IFMHJOKI_01126 Lipid II isoglutaminyl synthase (glutamine-hydrolyzing) subunit MurT ID: lcl|Query_5673870 Length: 450
Subject #1082:IFMHJOKI_01127 Thymidine kinase ID: lcl|Query_5673871 Length: 196
Subject #1083:IFMHJOKI_01128 Peptide chain release factor 1 ID: lcl|Query_5673872 Length: 359
Subject #1084:IFMHJOKI_01129 Release factor glutamine methyltransferase ID: lcl|Query_5673873 Length: 276
Subject #1085:IFMHJOKI_01130 Threonylcarbamoyl-AMP synthase ID: lcl|Query_5673874 Length: 340
Subject #1086:IFMHJOKI_01131 Serine hydroxymethyltransferase ID: lcl|Query_5673875 Length: 410
Subject #1087:IFMHJOKI_01132 Uracil phosphoribosyltransferase ID: lcl|Query_5673876 Length: 209
Subject #1088:IFMHJOKI_01133 ATP synthase subunit a ID: lcl|Query_5673877 Length: 236
Subject #1089:IFMHJOKI_01134 ATP synthase subunit c ID: lcl|Query_5673878 Length: 70
Subject #1090:IFMHJOKI_01135 ATP synthase subunit b ID: lcl|Query_5673879 Length: 162
Subject #1091:IFMHJOKI_01136 ATP synthase subunit delta ID: lcl|Query_5673880 Length: 181
Subject #1092:IFMHJOKI_01137 ATP synthase subunit alpha ID: lcl|Query_5673881 Length: 509
Subject #1093:IFMHJOKI_01138 ATP synthase gamma chain ID: lcl|Query_5673882 Length: 307
Subject #1094:IFMHJOKI_01139 ATP synthase subunit beta ID: lcl|Query_5673883 Length: 488
Subject #1095:IFMHJOKI_01140 ATP synthase epsilon chain ID: lcl|Query_5673884 Length: 143
Subject #1096:IFMHJOKI_01141 hypothetical protein ID: lcl|Query_5673885 Length: 78
Subject #1097:IFMHJOKI_01142 Cell shape-determining protein Mbl ID: lcl|Query_5673886 Length: 329
Subject #1098:IFMHJOKI_01143 hypothetical protein ID: lcl|Query_5673887 Length: 56
Subject #1099:IFMHJOKI_01144 Putative membrane protein insertion efficiency factor ID: lcl|Query_5673888 Length: 101
Subject #1100:IFMHJOKI_01145 hypothetical protein ID: lcl|Query_5673889 Length: 73
Subject #1101:IFMHJOKI_01146 Peptidoglycan glycosyltransferase RodA ID: lcl|Query_5673890 Length: 401
Subject #1102:IFMHJOKI_01147 Glycine cleavage system H protein ID: lcl|Query_5673891 Length: 99
Subject #1103:IFMHJOKI_01148 putative succinyl-diaminopimelate desuccinylase ID: lcl|Query_5673892 Length: 374
Subject #1104:IFMHJOKI_01149 D-methionine-binding lipoprotein MetQ ID: lcl|Query_5673893 Length: 275
Subject #1105:IFMHJOKI_01150 D-methionine-binding lipoprotein MetQ ID: lcl|Query_5673894 Length: 276
Subject #1106:IFMHJOKI_01151 Methionine import ATP-binding protein MetN ID: lcl|Query_5673895 Length: 350
Subject #1107:IFMHJOKI_01152 Methionine import system permease protein MetP ID: lcl|Query_5673896 Length: 229
Subject #1108:IFMHJOKI_01153 putative ABC transporter ATP-binding protein ID: lcl|Query_5673897 Length: 255
Subject #1109:IFMHJOKI_01154 hypothetical protein ID: lcl|Query_5673898 Length: 352
Subject #1110:IFMHJOKI_01155 Cysteine desulfurase SufS ID: lcl|Query_5673899 Length: 398
Subject #1111:IFMHJOKI_01156 Iron-sulfur cluster assembly scaffold protein IscU ID: lcl|Query_5673900 Length: 148
Subject #1112:IFMHJOKI_01157 hypothetical protein ID: lcl|Query_5673901 Length: 478
Subject #1113:IFMHJOKI_01158 hypothetical protein ID: lcl|Query_5673902 Length: 60
Subject #1114:IFMHJOKI_01159 hypothetical protein ID: lcl|Query_5673903 Length: 126
Subject #1115:IFMHJOKI_01160 hypothetical protein ID: lcl|Query_5673904 Length: 322
Subject #1116:IFMHJOKI_01161 hypothetical protein ID: lcl|Query_5673905 Length: 87
Subject #1117:IFMHJOKI_01162 hypothetical protein ID: lcl|Query_5673906 Length: 140
Subject #1118:IFMHJOKI_01163 Putative universal stress protein ID: lcl|Query_5673907 Length: 166
Subject #1119:IFMHJOKI_01164 hypothetical protein ID: lcl|Query_5673908 Length: 92
Subject #1120:IFMHJOKI_01165 putative AAA domain-containing protein ID: lcl|Query_5673909 Length: 431
Subject #1121:IFMHJOKI_01166 Glutathione biosynthesis bifunctional protein GshAB ID: lcl|Query_5673910 Length: 653
Subject #1122:IFMHJOKI_01167 putative protein YueI ID: lcl|Query_5673911 Length: 148
Subject #1123:IFMHJOKI_01168 hypothetical protein ID: lcl|Query_5673912 Length: 187
Subject #1124:IFMHJOKI_01169 L-serine dehydratase, beta chain ID: lcl|Query_5673913 Length: 221
Subject #1125:IFMHJOKI_01170 L-serine dehydratase, alpha chain ID: lcl|Query_5673914 Length: 289
Subject #1126:IFMHJOKI_01171 2,3-bisphosphoglycerate-dependent phosphoglycerate mutase ID: lcl|Query_5673915 Length: 228
Subject #1127:IFMHJOKI_01172 Peptide methionine sulfoxide reductase MsrA ID: lcl|Query_5673916 Length: 278
Subject #1128:IFMHJOKI_01173 3-phenylpropionate-dihydrodiol/cinnamic acid-dihydrodiol dehydrogenase ID: lcl|Query_5673917 Length: 311
Subject #1129:IFMHJOKI_01174 hypothetical protein ID: lcl|Query_5673918 Length: 243
Subject #1130:IFMHJOKI_01175 Deoxyguanosine kinase ID: lcl|Query_5673919 Length: 242
Subject #1131:IFMHJOKI_01176 Histidinol-phosphatase ID: lcl|Query_5673920 Length: 270
Subject #1132:IFMHJOKI_01177 Periplasmic oligopeptide-binding protein ID: lcl|Query_5673921 Length: 546
Subject #1133:IFMHJOKI_01178 Adaptive-response sensory-kinase SasA ID: lcl|Query_5673922 Length: 298
Subject #1134:IFMHJOKI_01179 Sensory transduction protein regX3 ID: lcl|Query_5673923 Length: 224
Subject #1135:IFMHJOKI_01180 Bacitracin transport ATP-binding protein BcrA ID: lcl|Query_5673924 Length: 310
Subject #1136:IFMHJOKI_01181 hypothetical protein ID: lcl|Query_5673925 Length: 256
Subject #1137:IFMHJOKI_01182 Hca operon transcriptional activator HcaR ID: lcl|Query_5673926 Length: 293
Subject #1138:IFMHJOKI_01183 hypothetical protein ID: lcl|Query_5673927 Length: 138
Subject #1139:IFMHJOKI_01184 hypothetical protein ID: lcl|Query_5673928 Length: 105
Subject #1140:IFMHJOKI_01185 Transcriptional repressor SdpR ID: lcl|Query_5673929 Length: 94
Subject #1141:IFMHJOKI_01186 Glutathione S-transferase GstA ID: lcl|Query_5673930 Length: 209
Subject #1142:IFMHJOKI_01187 hypothetical protein ID: lcl|Query_5673931 Length: 157
Subject #1143:IFMHJOKI_01188 Transcriptional regulatory protein DesR ID: lcl|Query_5673932 Length: 202
Subject #1144:IFMHJOKI_01189 hypothetical protein ID: lcl|Query_5673933 Length: 270
Subject #1145:IFMHJOKI_01190 hypothetical protein ID: lcl|Query_5673934 Length: 254
Subject #1146:IFMHJOKI_01191 Daunorubicin/doxorubicin resistance ATP-binding protein DrrA ID: lcl|Query_5673935 Length: 213
Subject #1147:IFMHJOKI_01192 Nickel import system ATP-binding protein NikE ID: lcl|Query_5673936 Length: 83
Subject #1148:IFMHJOKI_01193 hypothetical protein ID: lcl|Query_5673937 Length: 498
Subject #1149:IFMHJOKI_01194 hypothetical protein ID: lcl|Query_5673938 Length: 339
Subject #1150:IFMHJOKI_01195 hypothetical protein ID: lcl|Query_5673939 Length: 1040
Subject #1151:IFMHJOKI_01196 hypothetical protein ID: lcl|Query_5673940 Length: 270
Subject #1152:IFMHJOKI_01197 IS30 family transposase ISCth3 ID: lcl|Query_5673941 Length: 350
Subject #1153:IFMHJOKI_01198 hypothetical protein ID: lcl|Query_5673942 Length: 166
Subject #1154:IFMHJOKI_01199 Protein YhgF ID: lcl|Query_5673943 Length: 724
Subject #1155:IFMHJOKI_01200 Carbamoyl-phosphate synthase small chain ID: lcl|Query_5673944 Length: 249
Subject #1156:IFMHJOKI_01201 putative transporter ID: lcl|Query_5673945 Length: 434
Subject #1157:IFMHJOKI_01202 IS30 family transposase ISCth3 ID: lcl|Query_5673946 Length: 350
Subject #1158:IFMHJOKI_01203 hypothetical protein ID: lcl|Query_5673947 Length: 158
Subject #1159:IFMHJOKI_01204 hypothetical protein ID: lcl|Query_5673948 Length: 106
Subject #1160:IFMHJOKI_01205 hypothetical protein ID: lcl|Query_5673949 Length: 122
Subject #1161:IFMHJOKI_01206 hypothetical protein ID: lcl|Query_5673950 Length: 279
Subject #1162:IFMHJOKI_01207 30S ribosomal protein S4 ID: lcl|Query_5673951 Length: 203
Subject #1163:IFMHJOKI_01208 Free methionine-R-sulfoxide reductase ID: lcl|Query_5673952 Length: 160
Subject #1164:IFMHJOKI_01209 Septation ring formation regulator EzrA ID: lcl|Query_5673953 Length: 567
Subject #1165:IFMHJOKI_01210 Cysteine desulfurase IscS ID: lcl|Query_5673954 Length: 385
Subject #1166:IFMHJOKI_01211 putative tRNA sulfurtransferase ID: lcl|Query_5673955 Length: 405
Subject #1167:IFMHJOKI_01212 Redox-sensing transcriptional repressor Rex ID: lcl|Query_5673956 Length: 222
Subject #1168:IFMHJOKI_01213 Valine--tRNA ligase ID: lcl|Query_5673957 Length: 880
Subject #1169:IFMHJOKI_01214 Folylpolyglutamate synthase ID: lcl|Query_5673958 Length: 428
Subject #1170:IFMHJOKI_01215 Phosphorylated carbohydrates phosphatase ID: lcl|Query_5673959 Length: 214
Subject #1171:IFMHJOKI_01216 hypothetical protein ID: lcl|Query_5673960 Length: 222
Subject #1172:IFMHJOKI_01217 Cell shape-determining protein MreB ID: lcl|Query_5673961 Length: 333
Subject #1173:IFMHJOKI_01218 Cell shape-determining protein MreC ID: lcl|Query_5673962 Length: 286
Subject #1174:IFMHJOKI_01219 hypothetical protein ID: lcl|Query_5673963 Length: 176
Subject #1175:IFMHJOKI_01220 Septum site-determining protein MinC ID: lcl|Query_5673964 Length: 195
Subject #1176:IFMHJOKI_01221 Septum site-determining protein MinD ID: lcl|Query_5673965 Length: 265
Subject #1177:IFMHJOKI_01222 Arginine transport system permease protein ArtQ ID: lcl|Query_5673966 Length: 218
Subject #1178:IFMHJOKI_01223 Glutamine transport ATP-binding protein GlnQ ID: lcl|Query_5673967 Length: 212
Subject #1179:IFMHJOKI_01224 Arginine-binding extracellular protein ArtP ID: lcl|Query_5673968 Length: 270
Subject #1180:IFMHJOKI_01225 Major cardiolipin synthase ClsA ID: lcl|Query_5673969 Length: 477
Subject #1181:IFMHJOKI_01226 hypothetical protein ID: lcl|Query_5673970 Length: 39
Subject #1182:IFMHJOKI_01227 hypothetical protein ID: lcl|Query_5673971 Length: 110
Subject #1183:IFMHJOKI_01228 Transcriptional regulator MraZ ID: lcl|Query_5673972 Length: 143
Subject #1184:IFMHJOKI_01229 Ribosomal RNA small subunit methyltransferase H ID: lcl|Query_5673973 Length: 314
Subject #1185:IFMHJOKI_01230 Cell division protein FtsL ID: lcl|Query_5673974 Length: 121
Subject #1186:IFMHJOKI_01231 Penicillin-binding protein 2B ID: lcl|Query_5673975 Length: 715
Subject #1187:IFMHJOKI_01232 Phospho-N-acetylmuramoyl-pentapeptide-transferase ID: lcl|Query_5673976 Length: 321
Subject #1188:IFMHJOKI_01233 UDP-N-acetylmuramoylalanine--D-glutamate ligase ID: lcl|Query_5673977 Length: 459
Subject #1189:IFMHJOKI_01234 UDP-N-acetylglucosamine--N-acetylmuramyl-(pentapeptide) pyrophosphoryl-undecaprenol N-acetylglucosamine transferase ID: lcl|Query_5673978 Length: 363
Subject #1190:IFMHJOKI_01235 Cell division protein DivIB ID: lcl|Query_5673979 Length: 286
Subject #1191:IFMHJOKI_01236 Cell division protein FtsA ID: lcl|Query_5673980 Length: 449
Subject #1192:IFMHJOKI_01237 Cell division protein FtsZ ID: lcl|Query_5673981 Length: 420
Subject #1193:IFMHJOKI_01238 Cell division protein SepF ID: lcl|Query_5673982 Length: 152
Subject #1194:IFMHJOKI_01239 hypothetical protein ID: lcl|Query_5673983 Length: 95
Subject #1195:IFMHJOKI_01240 hypothetical protein ID: lcl|Query_5673984 Length: 259
Subject #1196:IFMHJOKI_01241 Cell cycle protein GpsB ID: lcl|Query_5673985 Length: 261
Subject #1197:IFMHJOKI_01242 IS607 family transposase ISCARN56 ID: lcl|Query_5673986 Length: 393
Subject #1198:IFMHJOKI_01243 Isoleucine--tRNA ligase ID: lcl|Query_5673987 Length: 928
Subject #1199:IFMHJOKI_01244 Cold shock protein CspB ID: lcl|Query_5673988 Length: 73
Subject #1200:IFMHJOKI_01245 Phosphate-binding protein PstS 1 ID: lcl|Query_5673989 Length: 301
Subject #1201:IFMHJOKI_01246 Riboflavin transporter RibZ ID: lcl|Query_5673990 Length: 364
Subject #1202:IFMHJOKI_01247 Riboflavin transporter RibZ ID: lcl|Query_5673991 Length: 113
Subject #1203:IFMHJOKI_01248 TelA-like protein ID: lcl|Query_5673992 Length: 397
Subject #1204:IFMHJOKI_01249 hypothetical protein ID: lcl|Query_5673993 Length: 220
Subject #1205:IFMHJOKI_01250 Methanol dehydrogenase activator ID: lcl|Query_5673994 Length: 181
Subject #1206:IFMHJOKI_01251 hypothetical protein ID: lcl|Query_5673995 Length: 86
Subject #1207:IFMHJOKI_01252 5'-methylthioadenosine/S-adenosylhomocysteine nucleosidase ID: lcl|Query_5673996 Length: 236
Subject #1208:IFMHJOKI_01253 Cysteine desulfurase IscS ID: lcl|Query_5673997 Length: 387
Subject #1209:IFMHJOKI_01254 hypothetical protein ID: lcl|Query_5673998 Length: 113
Subject #1210:IFMHJOKI_01255 UvrABC system protein A ID: lcl|Query_5673999 Length: 756
Subject #1211:IFMHJOKI_01256 tRNA-specific 2-thiouridylase MnmA ID: lcl|Query_5674000 Length: 376
Subject #1212:IFMHJOKI_01257 Adenosylcobalamin/alpha-ribazole phosphatase ID: lcl|Query_5674001 Length: 220
Subject #1213:IFMHJOKI_01258 Beta-barrel assembly-enhancing protease ID: lcl|Query_5674002 Length: 222
Subject #1214:IFMHJOKI_01259 ATP-dependent RecD-like DNA helicase ID: lcl|Query_5674003 Length: 822
Subject #1215:IFMHJOKI_01260 N-acetyltransferase Eis ID: lcl|Query_5674004 Length: 405
Subject #1216:IFMHJOKI_01261 Putative lipid kinase YtlR ID: lcl|Query_5674005 Length: 316
Subject #1217:IFMHJOKI_01262 Ribonuclease J 1 ID: lcl|Query_5674006 Length: 560
Subject #1218:IFMHJOKI_01263 hypothetical protein ID: lcl|Query_5674007 Length: 70
Subject #1219:IFMHJOKI_01264 hypothetical protein ID: lcl|Query_5674008 Length: 152
Subject #1220:IFMHJOKI_01265 Non-reducing end beta-L-arabinofuranosidase ID: lcl|Query_5674009 Length: 659
Subject #1221:IFMHJOKI_01266 Peptide deformylase ID: lcl|Query_5674010 Length: 184
Subject #1222:IFMHJOKI_01267 hypothetical protein ID: lcl|Query_5674011 Length: 271
Subject #1223:IFMHJOKI_01268 Pyruvate dehydrogenase E1 component subunit alpha ID: lcl|Query_5674012 Length: 370
Subject #1224:IFMHJOKI_01269 Pyruvate dehydrogenase E1 component subunit beta ID: lcl|Query_5674013 Length: 325
Subject #1225:IFMHJOKI_01270 Dihydrolipoyllysine-residue acetyltransferase component of pyruvate dehydrogenase complex ID: lcl|Query_5674014 Length: 546
Subject #1226:IFMHJOKI_01271 Dihydrolipoyl dehydrogenase ID: lcl|Query_5674015 Length: 467
Subject #1227:IFMHJOKI_01272 L-lactate dehydrogenase ID: lcl|Query_5674016 Length: 297
Subject #1228:IFMHJOKI_01273 hypothetical protein ID: lcl|Query_5674017 Length: 93
Subject #1229:IFMHJOKI_01274 Inositol-1-monophosphatase ID: lcl|Query_5674018 Length: 259
Subject #1230:IFMHJOKI_01275 GTP-binding protein TypA/BipA ID: lcl|Query_5674019 Length: 614
Subject #1231:IFMHJOKI_01276 putative peptidoglycan glycosyltransferase FtsW ID: lcl|Query_5674020 Length: 390
Subject #1232:IFMHJOKI_01277 Pyruvate carboxylase ID: lcl|Query_5674021 Length: 1145
Subject #1233:IFMHJOKI_01278 hypothetical protein ID: lcl|Query_5674022 Length: 115
Subject #1234:IFMHJOKI_01279 Ribosomal RNA small subunit methyltransferase D ID: lcl|Query_5674023 Length: 187
Subject #1235:IFMHJOKI_01280 Phosphopantetheine adenylyltransferase ID: lcl|Query_5674024 Length: 167
Subject #1236:IFMHJOKI_01281 putative protein YlbL ID: lcl|Query_5674025 Length: 178
Subject #1237:IFMHJOKI_01282 IS30 family transposase ISCth3 ID: lcl|Query_5674026 Length: 350
Subject #1238:IFMHJOKI_01283 putative protein YlbL ID: lcl|Query_5674027 Length: 201
Subject #1239:IFMHJOKI_01284 hypothetical protein ID: lcl|Query_5674028 Length: 219
Subject #1240:IFMHJOKI_01285 hypothetical protein ID: lcl|Query_5674029 Length: 549
Subject #1241:IFMHJOKI_01286 ComE operon protein 3 ID: lcl|Query_5674030 Length: 174
Subject #1242:IFMHJOKI_01287 putative protein YqeN ID: lcl|Query_5674031 Length: 353
Subject #1243:IFMHJOKI_01288 30S ribosomal protein S20 ID: lcl|Query_5674032 Length: 84
Subject #1244:IFMHJOKI_01289 30S ribosomal protein S15 ID: lcl|Query_5674033 Length: 89
Subject #1245:IFMHJOKI_01290 hypothetical protein ID: lcl|Query_5674034 Length: 185
Subject #1246:IFMHJOKI_01291 Ribonuclease J 2 ID: lcl|Query_5674035 Length: 560
Subject #1247:IFMHJOKI_01292 hypothetical protein ID: lcl|Query_5674036 Length: 301
Subject #1248:IFMHJOKI_01293 Elongation factor Tu ID: lcl|Query_5674037 Length: 396
Subject #1249:IFMHJOKI_01294 hypothetical protein ID: lcl|Query_5674038 Length: 80
Subject #1250:IFMHJOKI_01295 hypothetical protein ID: lcl|Query_5674039 Length: 190
Subject #1251:IFMHJOKI_01296 NAD-dependent protein deacetylase ID: lcl|Query_5674040 Length: 244
Subject #1252:IFMHJOKI_01297 hypothetical protein ID: lcl|Query_5674041 Length: 124
Subject #1253:IFMHJOKI_01298 putative HTH-type transcriptional regulator ID: lcl|Query_5674042 Length: 127
Subject #1254:IFMHJOKI_01299 hypothetical protein ID: lcl|Query_5674043 Length: 134
Subject #1255:IFMHJOKI_01300 Putative multidrug export ATP-binding/permease protein ID: lcl|Query_5674044 Length: 447
Subject #1256:IFMHJOKI_01301 Trigger factor ID: lcl|Query_5674045 Length: 446
Subject #1257:IFMHJOKI_01302 ATP-dependent Clp protease ATP-binding subunit ClpX ID: lcl|Query_5674046 Length: 416
Subject #1258:IFMHJOKI_01303 putative GTP-binding protein EngB ID: lcl|Query_5674047 Length: 200
Subject #1259:IFMHJOKI_01304 hypothetical protein ID: lcl|Query_5674048 Length: 96
Subject #1260:IFMHJOKI_01305 hypothetical protein ID: lcl|Query_5674049 Length: 53
Subject #1261:IFMHJOKI_01306 Membrane-bound lytic murein transglycosylase F ID: lcl|Query_5674050 Length: 485
Subject #1262:IFMHJOKI_01307 Glutamine transport ATP-binding protein GlnQ ID: lcl|Query_5674051 Length: 248
Subject #1263:IFMHJOKI_01308 UvrABC system protein C ID: lcl|Query_5674052 Length: 602
Subject #1264:IFMHJOKI_01309 PTS system fructose-specific EIIABC component ID: lcl|Query_5674053 Length: 656
Subject #1265:IFMHJOKI_01310 Tagatose-6-phosphate kinase ID: lcl|Query_5674054 Length: 304
Subject #1266:IFMHJOKI_01311 HTH-type transcriptional repressor GlcR ID: lcl|Query_5674055 Length: 249
Subject #1267:IFMHJOKI_01312 GTPase Obg ID: lcl|Query_5674056 Length: 428
Subject #1268:IFMHJOKI_01313 O-acetyltransferase OatA ID: lcl|Query_5674057 Length: 667
Subject #1269:IFMHJOKI_01314 Ribonuclease Z ID: lcl|Query_5674058 Length: 318
Subject #1270:IFMHJOKI_01315 putative oxidoreductase ID: lcl|Query_5674059 Length: 260
Subject #1271:IFMHJOKI_01316 Lipopolysaccharide assembly protein A ID: lcl|Query_5674060 Length: 108
Subject #1272:IFMHJOKI_01317 Chaperone protein ClpB ID: lcl|Query_5674061 Length: 868
Subject #1273:IFMHJOKI_01318 50S ribosomal protein L32 ID: lcl|Query_5674062 Length: 63
Subject #1274:IFMHJOKI_01319 hypothetical protein ID: lcl|Query_5674063 Length: 184
Subject #1275:IFMHJOKI_01320 2',3'-cyclic-nucleotide 2'-phosphodiesterase/3'-nucleotidase ID: lcl|Query_5674064 Length: 517
Subject #1276:IFMHJOKI_01321 hypothetical protein ID: lcl|Query_5674065 Length: 286
Subject #1277:IFMHJOKI_01322 hypothetical protein ID: lcl|Query_5674066 Length: 64
Subject #1278:IFMHJOKI_01323 DNA polymerase III subunit alpha ID: lcl|Query_5674067 Length: 1098
Subject #1279:IFMHJOKI_01324 ATP-dependent 6-phosphofructokinase ID: lcl|Query_5674068 Length: 319
Subject #1280:IFMHJOKI_01325 Pyruvate kinase ID: lcl|Query_5674069 Length: 588
Subject #1281:IFMHJOKI_01326 hypothetical protein ID: lcl|Query_5674070 Length: 153
Subject #1282:IFMHJOKI_01327 Conserved virulence factor B ID: lcl|Query_5674071 Length: 297
Subject #1283:IFMHJOKI_01328 Tyrosine recombinase XerD ID: lcl|Query_5674072 Length: 293
Subject #1284:IFMHJOKI_01329 hypothetical protein ID: lcl|Query_5674073 Length: 128
Subject #1285:IFMHJOKI_01330 Segregation and condensation protein A ID: lcl|Query_5674074 Length: 241
Subject #1286:IFMHJOKI_01331 Segregation and condensation protein B ID: lcl|Query_5674075 Length: 205
Subject #1287:IFMHJOKI_01332 Ribosomal large subunit pseudouridine synthase B ID: lcl|Query_5674076 Length: 248
Subject #1288:IFMHJOKI_01333 Riboflavin transporter RibU ID: lcl|Query_5674077 Length: 192
Subject #1289:IFMHJOKI_01334 IS30 family transposase ISCth3 ID: lcl|Query_5674078 Length: 353
Subject #1290:IFMHJOKI_01335 Ferredoxin ID: lcl|Query_5674079 Length: 87
Subject #1291:IFMHJOKI_01336 hypothetical protein ID: lcl|Query_5674080 Length: 326
Subject #1292:IFMHJOKI_01337 ATP-dependent DNA helicase RecQ ID: lcl|Query_5674081 Length: 469
Subject #1293:IFMHJOKI_01338 hypothetical protein ID: lcl|Query_5674082 Length: 217
Subject #1294:IFMHJOKI_01339 Cytidylate kinase ID: lcl|Query_5674083 Length: 221
Subject #1295:IFMHJOKI_01340 30S ribosomal protein S1 ID: lcl|Query_5674084 Length: 437
Subject #1296:IFMHJOKI_01341 GTPase Der ID: lcl|Query_5674085 Length: 435
Subject #1297:IFMHJOKI_01342 DNA-binding protein HU ID: lcl|Query_5674086 Length: 91
Subject #1298:IFMHJOKI_01343 Beta-barrel assembly-enhancing protease ID: lcl|Query_5674087 Length: 422
Subject #1299:IFMHJOKI_01344 hypothetical protein ID: lcl|Query_5674088 Length: 292
Subject #1300:IFMHJOKI_01345 CCA-adding enzyme ID: lcl|Query_5674089 Length: 398
Subject #1301:IFMHJOKI_01346 hypothetical protein ID: lcl|Query_5674090 Length: 151
Subject #1302:IFMHJOKI_01347 Energy-dependent translational throttle protein EttA ID: lcl|Query_5674091 Length: 630
Subject #1303:IFMHJOKI_01348 Thymidylate synthase ID: lcl|Query_5674092 Length: 316
Subject #1304:IFMHJOKI_01349 Dihydrofolate reductase ID: lcl|Query_5674093 Length: 163
Subject #1305:IFMHJOKI_01350 hypothetical protein ID: lcl|Query_5674094 Length: 213
Subject #1306:IFMHJOKI_01351 DegV domain-containing protein ID: lcl|Query_5674095 Length: 293
Subject #1307:IFMHJOKI_01352 hypothetical protein ID: lcl|Query_5674096 Length: 85
Subject #1308:IFMHJOKI_01353 Spore germination lipase LipC ID: lcl|Query_5674097 Length: 281
Subject #1309:IFMHJOKI_01354 hypothetical protein ID: lcl|Query_5674098 Length: 213
Subject #1310:IFMHJOKI_01355 Peptide methionine sulfoxide reductase MsrA ID: lcl|Query_5674099 Length: 172
Subject #1311:IFMHJOKI_01356 hypothetical protein ID: lcl|Query_5674100 Length: 80
Subject #1312:IFMHJOKI_01357 Carboxy-terminal processing protease CtpA ID: lcl|Query_5674101 Length: 489
Subject #1313:IFMHJOKI_01358 hypothetical protein ID: lcl|Query_5674102 Length: 111
Subject #1314:IFMHJOKI_01359 hypothetical protein ID: lcl|Query_5674103 Length: 236
Subject #1315:IFMHJOKI_01360 hypothetical protein ID: lcl|Query_5674104 Length: 32
Subject #1316:IFMHJOKI_01361 IS30 family transposase ISCth3 ID: lcl|Query_5674105 Length: 350
Subject #1317:IFMHJOKI_01362 Ribosome biogenesis GTPase A ID: lcl|Query_5674106 Length: 285
Subject #1318:IFMHJOKI_01363 Ribonuclease HII ID: lcl|Query_5674107 Length: 255
Subject #1319:IFMHJOKI_01364 hypothetical protein ID: lcl|Query_5674108 Length: 271
Subject #1320:IFMHJOKI_01365 DNA topoisomerase 1 ID: lcl|Query_5674109 Length: 694
Subject #1321:IFMHJOKI_01366 Methylenetetrahydrofolate--tRNA-(uracil-5-)-methyltransferase TrmFO ID: lcl|Query_5674110 Length: 439
Subject #1322:IFMHJOKI_01367 Tyrosine recombinase XerC ID: lcl|Query_5674111 Length: 298
Subject #1323:IFMHJOKI_01368 ATP-dependent protease subunit HslV ID: lcl|Query_5674112 Length: 174
Subject #1324:IFMHJOKI_01369 ATP-dependent protease ATPase subunit ClpY ID: lcl|Query_5674113 Length: 469
Subject #1325:IFMHJOKI_01370 Protein LacX, plasmid ID: lcl|Query_5674114 Length: 292
Subject #1326:IFMHJOKI_01371 Glycerol-3-phosphate acyltransferase ID: lcl|Query_5674115 Length: 207
Subject #1327:IFMHJOKI_01372 DNA topoisomerase 4 subunit B ID: lcl|Query_5674116 Length: 670
Subject #1328:IFMHJOKI_01373 DNA topoisomerase 4 subunit A ID: lcl|Query_5674117 Length: 815
Subject #1329:IFMHJOKI_01374 Formate acetyltransferase ID: lcl|Query_5674118 Length: 753
Subject #1330:IFMHJOKI_01375 Pyruvate formate-lyase-activating enzyme ID: lcl|Query_5674119 Length: 283
Subject #1331:IFMHJOKI_01376 hypothetical protein ID: lcl|Query_5674120 Length: 35
Subject #1332:IFMHJOKI_01377 IS30 family transposase ISCth3 ID: lcl|Query_5674121 Length: 350
Subject #1333:IFMHJOKI_01378 HTH-type transcriptional regulator CynR ID: lcl|Query_5674122 Length: 299
Subject #1334:IFMHJOKI_01379 putative manganese-dependent inorganic pyrophosphatase ID: lcl|Query_5674123 Length: 310
Subject #1335:IFMHJOKI_01380 Tyrosine recombinase XerS ID: lcl|Query_5674124 Length: 373
Subject #1336:IFMHJOKI_01381 hypothetical protein ID: lcl|Query_5674125 Length: 117
Subject #1337:IFMHJOKI_01382 ABC transporter permease protein YxdM ID: lcl|Query_5674126 Length: 661
Subject #1338:IFMHJOKI_01383 ABC transporter ATP-binding protein YxdL ID: lcl|Query_5674127 Length: 256
Subject #1339:IFMHJOKI_01384 Sensor histidine kinase GraS ID: lcl|Query_5674128 Length: 319
Subject #1340:IFMHJOKI_01385 Response regulator protein GraR ID: lcl|Query_5674129 Length: 231
Subject #1341:IFMHJOKI_01386 hypothetical protein ID: lcl|Query_5674130 Length: 67
Subject #1342:IFMHJOKI_01387 Enterobactin exporter EntS ID: lcl|Query_5674131 Length: 295
Subject #1343:IFMHJOKI_01388 Putative NAD(P)H nitroreductase YodC ID: lcl|Query_5674132 Length: 211
Subject #1344:IFMHJOKI_01389 putative protein ID: lcl|Query_5674133 Length: 136
Subject #1345:IFMHJOKI_01390 hypothetical protein ID: lcl|Query_5674134 Length: 125
Subject #1346:IFMHJOKI_01391 hypothetical protein ID: lcl|Query_5674135 Length: 33
Subject #1347:IFMHJOKI_01392 Histidinol-phosphate aminotransferase ID: lcl|Query_5674136 Length: 363
Subject #1348:IFMHJOKI_01393 Phosphoribosyl-ATP pyrophosphatase ID: lcl|Query_5674137 Length: 110
Subject #1349:IFMHJOKI_01394 Phosphoribosyl-AMP cyclohydrolase ID: lcl|Query_5674138 Length: 107
Subject #1350:IFMHJOKI_01395 Imidazole glycerol phosphate synthase subunit HisF ID: lcl|Query_5674139 Length: 252
Subject #1351:IFMHJOKI_01396 1-(5-phosphoribosyl)-5-[(5-phosphoribosylamino)methylideneamino] imidazole-4-carboxamide isomerase ID: lcl|Query_5674140 Length: 249
Subject #1352:IFMHJOKI_01397 Imidazole glycerol phosphate synthase subunit HisH ID: lcl|Query_5674141 Length: 208
Subject #1353:IFMHJOKI_01398 Histidine biosynthesis bifunctional protein HisB ID: lcl|Query_5674142 Length: 194
Subject #1354:IFMHJOKI_01399 Histidinol dehydrogenase ID: lcl|Query_5674143 Length: 388
Subject #1355:IFMHJOKI_01400 ATP phosphoribosyltransferase regulatory subunit ID: lcl|Query_5674144 Length: 591
Subject #1356:IFMHJOKI_01401 Histidinol-phosphate aminotransferase ID: lcl|Query_5674145 Length: 365
Subject #1357:IFMHJOKI_01402 Methanol dehydrogenase activator ID: lcl|Query_5674146 Length: 186
Subject #1358:IFMHJOKI_01403 Protein DegV ID: lcl|Query_5674147 Length: 288
Subject #1359:IFMHJOKI_01404 hypothetical protein ID: lcl|Query_5674148 Length: 90
Subject #1360:IFMHJOKI_01405 Rqc2 RqcH ID: lcl|Query_5674149 Length: 566
Subject #1361:IFMHJOKI_01406 hypothetical protein ID: lcl|Query_5674150 Length: 103
Subject #1362:IFMHJOKI_01407 hypothetical protein ID: lcl|Query_5674151 Length: 97
Subject #1363:IFMHJOKI_01408 hypothetical protein ID: lcl|Query_5674152 Length: 210
Subject #1364:IFMHJOKI_01409 Orotate phosphoribosyltransferase ID: lcl|Query_5674153 Length: 213
Subject #1365:IFMHJOKI_01410 Orotidine 5'-phosphate decarboxylase ID: lcl|Query_5674154 Length: 239
Subject #1366:IFMHJOKI_01411 Dihydroorotate dehydrogenase B (NAD(+)), catalytic subunit ID: lcl|Query_5674155 Length: 289
Subject #1367:IFMHJOKI_01412 Carbamoyl-phosphate synthase large chain ID: lcl|Query_5674156 Length: 1060
Subject #1368:IFMHJOKI_01413 Carbamoyl-phosphate synthase small chain ID: lcl|Query_5674157 Length: 360
Subject #1369:IFMHJOKI_01414 Dihydroorotase ID: lcl|Query_5674158 Length: 424
Subject #1370:IFMHJOKI_01415 Aspartate carbamoyltransferase ID: lcl|Query_5674159 Length: 313
Subject #1371:IFMHJOKI_01416 Uracil permease ID: lcl|Query_5674160 Length: 435
Subject #1372:IFMHJOKI_01417 Bifunctional protein pyrR ID: lcl|Query_5674161 Length: 182
Subject #1373:IFMHJOKI_01418 Ribosomal large subunit pseudouridine synthase D ID: lcl|Query_5674162 Length: 306
Subject #1374:IFMHJOKI_01419 Lipoprotein signal peptidase ID: lcl|Query_5674163 Length: 155
Subject #1375:IFMHJOKI_01420 Formate--tetrahydrofolate ligase 1 ID: lcl|Query_5674164 Length: 557
Subject #1376:IFMHJOKI_01421 hypothetical protein ID: lcl|Query_5674165 Length: 134
Subject #1377:IFMHJOKI_01422 14.7 kDa ribonuclease H-like protein ID: lcl|Query_5674166 Length: 132
Subject #1378:IFMHJOKI_01423 hypothetical protein ID: lcl|Query_5674167 Length: 200
Subject #1379:IFMHJOKI_01424 Cardiolipin synthase ID: lcl|Query_5674168 Length: 489
Subject #1380:IFMHJOKI_01425 hypothetical protein ID: lcl|Query_5674169 Length: 108
Subject #1381:IFMHJOKI_01426 hypothetical protein ID: lcl|Query_5674170 Length: 483
Subject #1382:IFMHJOKI_01427 Glutaredoxin-like protein NrdH ID: lcl|Query_5674171 Length: 76
Subject #1383:IFMHJOKI_01428 Ribonucleoside-diphosphate reductase subunit alpha 2 ID: lcl|Query_5674172 Length: 723
Subject #1384:IFMHJOKI_01429 Ribonucleoside-diphosphate reductase subunit beta nrdF2 ID: lcl|Query_5674173 Length: 326
Subject #1385:IFMHJOKI_01430 HTH-type transcriptional regulator HdfR ID: lcl|Query_5674174 Length: 296
Subject #1386:IFMHJOKI_01431 Neutral endopeptidase ID: lcl|Query_5674175 Length: 634
Subject #1387:IFMHJOKI_01432 Lipoate-protein ligase LplJ ID: lcl|Query_5674176 Length: 337
Subject #1388:IFMHJOKI_01433 hypothetical protein ID: lcl|Query_5674177 Length: 75
Subject #1389:IFMHJOKI_01434 Glyoxylate/hydroxypyruvate reductase A ID: lcl|Query_5674178 Length: 311
Subject #1390:IFMHJOKI_01435 Ribosomal RNA large subunit methyltransferase L ID: lcl|Query_5674179 Length: 383
Subject #1391:IFMHJOKI_01436 hypothetical protein ID: lcl|Query_5674180 Length: 93
Subject #1392:IFMHJOKI_01437 Cell cycle protein GpsB ID: lcl|Query_5674181 Length: 132
Subject #1393:IFMHJOKI_01438 hypothetical protein ID: lcl|Query_5674182 Length: 191
Subject #1394:IFMHJOKI_01439 Holliday junction resolvase RecU ID: lcl|Query_5674183 Length: 208
Subject #1395:IFMHJOKI_01440 Penicillin-binding protein 1A ID: lcl|Query_5674184 Length: 768
Subject #1396:IFMHJOKI_01441 tRNA-specific adenosine deaminase ID: lcl|Query_5674185 Length: 154
Subject #1397:IFMHJOKI_01442 Ultraviolet N-glycosylase/AP lyase ID: lcl|Query_5674186 Length: 217
Subject #1398:IFMHJOKI_01443 DNA replication protein DnaD ID: lcl|Query_5674187 Length: 206
Subject #1399:IFMHJOKI_01444 Asparagine--tRNA ligase ID: lcl|Query_5674188 Length: 432
Subject #1400:IFMHJOKI_01445 Asparagine--oxo-acid transaminase ID: lcl|Query_5674189 Length: 391
Subject #1401:IFMHJOKI_01446 hypothetical protein ID: lcl|Query_5674190 Length: 163
Subject #1402:IFMHJOKI_01447 3'-5' exonuclease DinG ID: lcl|Query_5674191 Length: 926
Subject #1403:IFMHJOKI_01448 ATP-dependent helicase/nuclease subunit A ID: lcl|Query_5674192 Length: 1236
Subject #1404:IFMHJOKI_01449 ATP-dependent helicase/deoxyribonuclease subunit B ID: lcl|Query_5674193 Length: 1179
Subject #1405:IFMHJOKI_01450 Galactokinase ID: lcl|Query_5674194 Length: 311
Subject #1406:IFMHJOKI_01451 Homoserine kinase ID: lcl|Query_5674195 Length: 334
Subject #1407:IFMHJOKI_01452 Isopentenyl-diphosphate delta-isomerase ID: lcl|Query_5674196 Length: 344
Subject #1408:IFMHJOKI_01453 Ribosomal RNA small subunit methyltransferase F ID: lcl|Query_5674197 Length: 443
Subject #1409:IFMHJOKI_01454 hypothetical protein ID: lcl|Query_5674198 Length: 381
Subject #1410:IFMHJOKI_01455 hypothetical protein ID: lcl|Query_5674199 Length: 247
Subject #1411:IFMHJOKI_01456 hypothetical protein ID: lcl|Query_5674200 Length: 115
Subject #1412:IFMHJOKI_01457 putative tautomerase ID: lcl|Query_5674201 Length: 62
Subject #1413:IFMHJOKI_01458 GTP cyclohydrolase 1 type 2 ID: lcl|Query_5674202 Length: 264
Subject #1414:IFMHJOKI_01459 tRNA (adenine(22)-N(1))-methyltransferase ID: lcl|Query_5674203 Length: 236
Subject #1415:IFMHJOKI_01460 RNA polymerase sigma factor SigA ID: lcl|Query_5674204 Length: 416
Subject #1416:IFMHJOKI_01461 DNA primase ID: lcl|Query_5674205 Length: 589
Subject #1417:IFMHJOKI_01462 Glycine--tRNA ligase beta subunit ID: lcl|Query_5674206 Length: 689
Subject #1418:IFMHJOKI_01463 Glycine--tRNA ligase alpha subunit ID: lcl|Query_5674207 Length: 298
Subject #1419:IFMHJOKI_01464 Tyrosine recombinase XerC ID: lcl|Query_5674208 Length: 389
Subject #1420:IFMHJOKI_01465 hypothetical protein ID: lcl|Query_5674209 Length: 106
Subject #1421:IFMHJOKI_01466 hypothetical protein ID: lcl|Query_5674210 Length: 165
Subject #1422:IFMHJOKI_01467 hypothetical protein ID: lcl|Query_5674211 Length: 384
Subject #1423:IFMHJOKI_01468 hypothetical protein ID: lcl|Query_5674212 Length: 110
Subject #1424:IFMHJOKI_01469 hypothetical protein ID: lcl|Query_5674213 Length: 71
Subject #1425:IFMHJOKI_01470 hypothetical protein ID: lcl|Query_5674214 Length: 43
Subject #1426:IFMHJOKI_01471 hypothetical protein ID: lcl|Query_5674215 Length: 91
Subject #1427:IFMHJOKI_01472 hypothetical protein ID: lcl|Query_5674216 Length: 1200
Subject #1428:IFMHJOKI_01473 hypothetical protein ID: lcl|Query_5674217 Length: 510
Subject #1429:IFMHJOKI_01474 Chromosome partition protein Smc ID: lcl|Query_5674218 Length: 1423
Subject #1430:IFMHJOKI_01475 hypothetical protein ID: lcl|Query_5674219 Length: 51
Subject #1431:IFMHJOKI_01476 hypothetical protein ID: lcl|Query_5674220 Length: 116
Subject #1432:IFMHJOKI_01477 hypothetical protein ID: lcl|Query_5674221 Length: 200
Subject #1433:IFMHJOKI_01478 hypothetical protein ID: lcl|Query_5674222 Length: 126
Subject #1434:IFMHJOKI_01479 hypothetical protein ID: lcl|Query_5674223 Length: 139
Subject #1435:IFMHJOKI_01480 hypothetical protein ID: lcl|Query_5674224 Length: 114
Subject #1436:IFMHJOKI_01481 hypothetical protein ID: lcl|Query_5674225 Length: 96
Subject #1437:IFMHJOKI_01482 hypothetical protein ID: lcl|Query_5674226 Length: 641
Subject #1438:IFMHJOKI_01483 hypothetical protein ID: lcl|Query_5674227 Length: 366
Subject #1439:IFMHJOKI_01484 hypothetical protein ID: lcl|Query_5674228 Length: 60
Subject #1440:IFMHJOKI_01485 IS30 family transposase ISLpl1 ID: lcl|Query_5674229 Length: 309
Subject #1441:IFMHJOKI_01486 hypothetical protein ID: lcl|Query_5674230 Length: 633
Subject #1442:IFMHJOKI_01487 IS30 family transposase ISCth3 ID: lcl|Query_5674231 Length: 350
Subject #1443:IFMHJOKI_01488 hypothetical protein ID: lcl|Query_5674232 Length: 157
Subject #1444:IFMHJOKI_01489 Transposon gamma-delta resolvase ID: lcl|Query_5674233 Length: 186
Subject #1445:IFMHJOKI_01490 hypothetical protein ID: lcl|Query_5674234 Length: 58
Subject #1446:IFMHJOKI_01491 Undecaprenyl-phosphate 4-deoxy-4-formamido-L-arabinose transferase ID: lcl|Query_5674235 Length: 423
Subject #1447:IFMHJOKI_01492 hypothetical protein ID: lcl|Query_5674236 Length: 95
Subject #1448:IFMHJOKI_01493 IS30 family transposase ISApl1 ID: lcl|Query_5674237 Length: 332
Subject #1449:IFMHJOKI_01494 hypothetical protein ID: lcl|Query_5674238 Length: 181
Subject #1450:IFMHJOKI_01495 Single-stranded DNA-binding protein ID: lcl|Query_5674239 Length: 135
Subject #1451:IFMHJOKI_01496 hypothetical protein ID: lcl|Query_5674240 Length: 259
Subject #1452:IFMHJOKI_01497 hypothetical protein ID: lcl|Query_5674241 Length: 207
Subject #1453:IFMHJOKI_01498 hypothetical protein ID: lcl|Query_5674242 Length: 378
Subject #1454:IFMHJOKI_01499 hypothetical protein ID: lcl|Query_5674243 Length: 92
Subject #1455:IFMHJOKI_01500 hypothetical protein ID: lcl|Query_5674244 Length: 103
Subject #1456:IFMHJOKI_01501 DNA repair protein RecO ID: lcl|Query_5674245 Length: 271
Subject #1457:IFMHJOKI_01502 GTPase Era ID: lcl|Query_5674246 Length: 300
Subject #1458:IFMHJOKI_01503 Cytidine deaminase ID: lcl|Query_5674247 Length: 130
Subject #1459:IFMHJOKI_01504 Undecaprenol kinase ID: lcl|Query_5674248 Length: 132
Subject #1460:IFMHJOKI_01505 Endoribonuclease YbeY ID: lcl|Query_5674249 Length: 152
Subject #1461:IFMHJOKI_01506 PhoH-like protein ID: lcl|Query_5674250 Length: 328
Subject #1462:IFMHJOKI_01507 putative protein YqeY ID: lcl|Query_5674251 Length: 147
Subject #1463:IFMHJOKI_01508 30S ribosomal protein S21 ID: lcl|Query_5674252 Length: 58
Subject #1464:IFMHJOKI_01509 ISNCY family transposase ISSeq2 ID: lcl|Query_5674253 Length: 485
Subject #1465:IFMHJOKI_01510 Putative pyruvate, phosphate dikinase regulatory protein ID: lcl|Query_5674254 Length: 276
Subject #1466:IFMHJOKI_01511 putative endonuclease 4 ID: lcl|Query_5674255 Length: 295
Subject #1467:IFMHJOKI_01512 hypothetical protein ID: lcl|Query_5674256 Length: 306
Subject #1468:IFMHJOKI_01513 Peptide methionine sulfoxide reductase MsrB ID: lcl|Query_5674257 Length: 147
Subject #1469:IFMHJOKI_01514 Aspartate--tRNA ligase ID: lcl|Query_5674258 Length: 601
Subject #1470:IFMHJOKI_01515 Histidine--tRNA ligase ID: lcl|Query_5674259 Length: 427
Subject #1471:IFMHJOKI_01516 hypothetical protein ID: lcl|Query_5674260 Length: 440
Subject #1472:IFMHJOKI_01517 Phosphoglycolate phosphatase ID: lcl|Query_5674261 Length: 208
Subject #1473:IFMHJOKI_01518 D-aminoacyl-tRNA deacylase ID: lcl|Query_5674262 Length: 148
Subject #1474:IFMHJOKI_01519 GTP pyrophosphokinase ID: lcl|Query_5674263 Length: 838
Subject #1475:IFMHJOKI_01520 hypothetical protein ID: lcl|Query_5674264 Length: 107
Subject #1476:IFMHJOKI_01521 Ribosomal RNA small subunit methyltransferase E ID: lcl|Query_5674265 Length: 242
Subject #1477:IFMHJOKI_01522 Ribosomal protein L11 methyltransferase ID: lcl|Query_5674266 Length: 317
Subject #1478:IFMHJOKI_01523 hypothetical protein ID: lcl|Query_5674267 Length: 164
Subject #1479:IFMHJOKI_01524 Putative 3-methyladenine DNA glycosylase ID: lcl|Query_5674268 Length: 201
Subject #1480:IFMHJOKI_01525 hypothetical protein ID: lcl|Query_5674269 Length: 82
Subject #1481:IFMHJOKI_01526 hypothetical protein ID: lcl|Query_5674270 Length: 128
Subject #1482:IFMHJOKI_01527 hypothetical protein ID: lcl|Query_5674271 Length: 67
Subject #1483:IFMHJOKI_01528 hypothetical protein ID: lcl|Query_5674272 Length: 128
Subject #1484:IFMHJOKI_01529 Protein adenylyltransferase NmFic ID: lcl|Query_5674273 Length: 123
Subject #1485:IFMHJOKI_01530 IS110 family transposase ISSpn10 ID: lcl|Query_5674274 Length: 410
Subject #1486:IFMHJOKI_01532 hypothetical protein ID: lcl|Query_5674275 Length: 98
Subject #1487:IFMHJOKI_01533 hypothetical protein ID: lcl|Query_5674276 Length: 151
Subject #1488:IFMHJOKI_01534 hypothetical protein ID: lcl|Query_5674277 Length: 95
Subject #1489:IFMHJOKI_01535 hypothetical protein ID: lcl|Query_5674278 Length: 105
Subject #1490:IFMHJOKI_01536 Cys-tRNA(Pro)/Cys-tRNA(Cys) deacylase YbaK ID: lcl|Query_5674279 Length: 166
Subject #1491:IFMHJOKI_01537 Adenine phosphoribosyltransferase ID: lcl|Query_5674280 Length: 175
Subject #1492:IFMHJOKI_01538 hypothetical protein ID: lcl|Query_5674281 Length: 764
Subject #1493:IFMHJOKI_01539 hypothetical protein ID: lcl|Query_5674282 Length: 123
Subject #1494:IFMHJOKI_01540 hypothetical protein ID: lcl|Query_5674283 Length: 158
Subject #1495:IFMHJOKI_01541 hypothetical protein ID: lcl|Query_5674284 Length: 76
Subject #1496:IFMHJOKI_01542 Elongation factor 4 ID: lcl|Query_5674285 Length: 612
Subject #1497:IFMHJOKI_01543 Chaperone protein DnaJ ID: lcl|Query_5674286 Length: 390
Subject #1498:IFMHJOKI_01544 Chaperone protein DnaK ID: lcl|Query_5674287 Length: 622
Subject #1499:IFMHJOKI_01545 Protein GrpE ID: lcl|Query_5674288 Length: 197
Subject #1500:IFMHJOKI_01546 Heat-inducible transcription repressor HrcA ID: lcl|Query_5674289 Length: 348
Subject #1501:IFMHJOKI_01547 Heme chaperone HemW ID: lcl|Query_5674290 Length: 381
Subject #1502:IFMHJOKI_01548 Bifunctional riboflavin kinase/FMN adenylyltransferase ID: lcl|Query_5674291 Length: 314
Subject #1503:IFMHJOKI_01549 tRNA pseudouridine synthase B ID: lcl|Query_5674292 Length: 302
Subject #1504:IFMHJOKI_01550 hypothetical protein ID: lcl|Query_5674293 Length: 289
Subject #1505:IFMHJOKI_01551 Ribosome-binding factor A ID: lcl|Query_5674294 Length: 117
Subject #1506:IFMHJOKI_01552 Translation initiation factor IF-2 ID: lcl|Query_5674295 Length: 927
Subject #1507:IFMHJOKI_01553 putative ribosomal protein YlxQ ID: lcl|Query_5674296 Length: 99
Subject #1508:IFMHJOKI_01554 hypothetical protein ID: lcl|Query_5674297 Length: 97
Subject #1509:IFMHJOKI_01555 Transcription termination/antitermination protein NusA ID: lcl|Query_5674298 Length: 403
Subject #1510:IFMHJOKI_01556 Ribosome maturation factor RimP ID: lcl|Query_5674299 Length: 159
Subject #1511:IFMHJOKI_01557 DNA polymerase III PolC-type ID: lcl|Query_5674300 Length: 1444
Subject #1512:IFMHJOKI_01558 Proline--tRNA ligase ID: lcl|Query_5674301 Length: 576
Subject #1513:IFMHJOKI_01559 Regulator of sigma-W protease RasP ID: lcl|Query_5674302 Length: 413
Subject #1514:IFMHJOKI_01560 hypothetical protein ID: lcl|Query_5674303 Length: 262
Subject #1515:IFMHJOKI_01561 Ditrans,polycis-undecaprenyl-diphosphate synthase ((2E,6E)-farnesyl-diphosphate specific) ID: lcl|Query_5674304 Length: 250
Subject #1516:IFMHJOKI_01562 Ribosome-recycling factor ID: lcl|Query_5674305 Length: 185
Subject #1517:IFMHJOKI_01563 Uridylate kinase ID: lcl|Query_5674306 Length: 239
Subject #1518:IFMHJOKI_01564 Elongation factor Ts ID: lcl|Query_5674307 Length: 293
Subject #1519:IFMHJOKI_01565 30S ribosomal protein S2 ID: lcl|Query_5674308 Length: 262
Subject #1520:IFMHJOKI_01566 hypothetical protein ID: lcl|Query_5674309 Length: 88
Subject #1521:IFMHJOKI_01567 tRNA1(Val) (adenine(37)-N6)-methyltransferase ID: lcl|Query_5674310 Length: 247
Subject #1522:IFMHJOKI_01568 1-acyl-sn-glycerol-3-phosphate acyltransferase ID: lcl|Query_5674311 Length: 216
Subject #1523:IFMHJOKI_01569 putative amino acid permease YhdG ID: lcl|Query_5674312 Length: 464
Subject #1524:IFMHJOKI_01570 hypothetical protein ID: lcl|Query_5674313 Length: 260
Subject #1525:IFMHJOKI_01571 putative multidrug resistance ABC transporter ATP-binding/permease protein YheH ID: lcl|Query_5674314 Length: 602
Subject #1526:IFMHJOKI_01572 putative multidrug resistance ABC transporter ATP-binding/permease protein YheI ID: lcl|Query_5674315 Length: 585
Subject #1527:IFMHJOKI_01573 hypothetical protein ID: lcl|Query_5674316 Length: 73
Subject #1528:IFMHJOKI_01574 hypothetical protein ID: lcl|Query_5674317 Length: 81
Subject #1529:IFMHJOKI_01575 hypothetical protein ID: lcl|Query_5674318 Length: 58
Subject #1530:IFMHJOKI_01576 50S ribosomal protein L19 ID: lcl|Query_5674319 Length: 115
Subject #1531:IFMHJOKI_01577 tRNA (guanine-N(1)-)-methyltransferase ID: lcl|Query_5674320 Length: 262
Subject #1532:IFMHJOKI_01578 Ribosome maturation factor RimM ID: lcl|Query_5674321 Length: 172
Subject #1533:IFMHJOKI_01579 hypothetical protein ID: lcl|Query_5674322 Length: 84
Subject #1534:IFMHJOKI_01580 30S ribosomal protein S16 ID: lcl|Query_5674323 Length: 91
Subject #1535:IFMHJOKI_01581 Signal recognition particle protein ID: lcl|Query_5674324 Length: 478
Subject #1536:IFMHJOKI_01582 hypothetical protein ID: lcl|Query_5674325 Length: 125
Subject #1537:IFMHJOKI_01583 hypothetical protein ID: lcl|Query_5674326 Length: 63
Subject #1538:IFMHJOKI_01584 hypothetical protein ID: lcl|Query_5674327 Length: 104
Subject #1539:IFMHJOKI_01585 hypothetical protein ID: lcl|Query_5674328 Length: 46
Subject #1540:IFMHJOKI_01586 Signal recognition particle receptor FtsY ID: lcl|Query_5674329 Length: 331
Subject #1541:IFMHJOKI_01587 Chromosome partition protein Smc ID: lcl|Query_5674330 Length: 1184
Subject #1542:IFMHJOKI_01588 Ribonuclease 3 ID: lcl|Query_5674331 Length: 231
Subject #1543:IFMHJOKI_01589 Oligopeptide-binding protein AppA ID: lcl|Query_5674332 Length: 596
Subject #1544:IFMHJOKI_01590 Oligopeptide transport system permease protein OppC ID: lcl|Query_5674333 Length: 303
Subject #1545:IFMHJOKI_01591 Oligopeptide transport system permease protein OppB ID: lcl|Query_5674334 Length: 320
Subject #1546:IFMHJOKI_01592 Oligopeptide transport ATP-binding protein OppF ID: lcl|Query_5674335 Length: 317
Subject #1547:IFMHJOKI_01593 Oligopeptide transport ATP-binding protein OppD ID: lcl|Query_5674336 Length: 340
Subject #1548:IFMHJOKI_01594 Acyl carrier protein ID: lcl|Query_5674337 Length: 80
Subject #1549:IFMHJOKI_01595 Phosphate acyltransferase ID: lcl|Query_5674338 Length: 349
Subject #1550:IFMHJOKI_01596 ATP-dependent DNA helicase RecG ID: lcl|Query_5674339 Length: 679
Subject #1551:IFMHJOKI_01597 putative protein ID: lcl|Query_5674340 Length: 558
Subject #1552:IFMHJOKI_01598 putative protein ID: lcl|Query_5674341 Length: 120
Subject #1553:IFMHJOKI_01599 50S ribosomal protein L28 ID: lcl|Query_5674342 Length: 61
Subject #1554:IFMHJOKI_01600 Thiamine pyrophosphokinase ID: lcl|Query_5674343 Length: 222
Subject #1555:IFMHJOKI_01601 Ribulose-phosphate 3-epimerase ID: lcl|Query_5674344 Length: 216
Subject #1556:IFMHJOKI_01602 Small ribosomal subunit biogenesis GTPase RsgA ID: lcl|Query_5674345 Length: 301
Subject #1557:IFMHJOKI_01603 Serine/threonine-protein kinase PrkC ID: lcl|Query_5674346 Length: 663
Subject #1558:IFMHJOKI_01604 Putative protein phosphatase 2C-type ID: lcl|Query_5674347 Length: 247
Subject #1559:IFMHJOKI_01605 Ribosomal RNA small subunit methyltransferase B ID: lcl|Query_5674348 Length: 446
Subject #1560:IFMHJOKI_01606 Methionyl-tRNA formyltransferase ID: lcl|Query_5674349 Length: 318
Subject #1561:IFMHJOKI_01607 primosomal protein N' ID: lcl|Query_5674350 Length: 805
Subject #1562:IFMHJOKI_01608 Coenzyme A biosynthesis bifunctional protein CoaBC ID: lcl|Query_5674351 Length: 399
Subject #1563:IFMHJOKI_01609 DNA-directed RNA polymerase subunit omega ID: lcl|Query_5674352 Length: 82
Subject #1564:IFMHJOKI_01610 Guanylate kinase ID: lcl|Query_5674353 Length: 208
Subject #1565:IFMHJOKI_01611 hypothetical protein ID: lcl|Query_5674354 Length: 227
Subject #1566:IFMHJOKI_01612 hypothetical protein ID: lcl|Query_5674355 Length: 100
Subject #1567:IFMHJOKI_01613 DNA repair protein RecN ID: lcl|Query_5674356 Length: 565
Subject #1568:IFMHJOKI_01614 Arginine repressor ID: lcl|Query_5674357 Length: 184
Subject #1569:IFMHJOKI_01615 16S/23S rRNA (cytidine-2'-O)-methyltransferase TlyA ID: lcl|Query_5674358 Length: 276
Subject #1570:IFMHJOKI_01616 Farnesyl diphosphate synthase ID: lcl|Query_5674359 Length: 282
Subject #1571:IFMHJOKI_01617 Exodeoxyribonuclease 7 small subunit ID: lcl|Query_5674360 Length: 75
Subject #1572:IFMHJOKI_01618 Exodeoxyribonuclease 7 large subunit ID: lcl|Query_5674361 Length: 449
Subject #1573:IFMHJOKI_01619 Bifunctional protein FolD protein ID: lcl|Query_5674362 Length: 283
Subject #1574:IFMHJOKI_01620 Transcription antitermination protein NusB ID: lcl|Query_5674363 Length: 135
Subject #1575:IFMHJOKI_01621 putative protein ID: lcl|Query_5674364 Length: 151
Subject #1576:IFMHJOKI_01622 Elongation factor P ID: lcl|Query_5674365 Length: 187
Subject #1577:IFMHJOKI_01623 Aminopeptidase YpdF ID: lcl|Query_5674366 Length: 355
Subject #1578:IFMHJOKI_01624 50S ribosomal protein L27 ID: lcl|Query_5674367 Length: 96
Subject #1579:IFMHJOKI_01625 hypothetical protein ID: lcl|Query_5674368 Length: 116
Subject #1580:IFMHJOKI_01626 50S ribosomal protein L21 ID: lcl|Query_5674369 Length: 103
Subject #1581:IFMHJOKI_01627 hypothetical protein ID: lcl|Query_5674370 Length: 82
Subject #1582:IFMHJOKI_01628 hypothetical protein ID: lcl|Query_5674371 Length: 40
Subject #1583:IFMHJOKI_01630 Vitamin B12 import ATP-binding protein BtuD ID: lcl|Query_5674372 Length: 493
Subject #1584:IFMHJOKI_01631 hypothetical protein ID: lcl|Query_5674373 Length: 62
Subject #1585:IFMHJOKI_01632 Xaa-Pro dipeptidyl-peptidase ID: lcl|Query_5674374 Length: 797
Subject #1586:IFMHJOKI_01633 Glutamine synthetase ID: lcl|Query_5674375 Length: 446
Subject #1587:IFMHJOKI_01634 HTH-type transcriptional regulator GlnR ID: lcl|Query_5674376 Length: 120
Subject #1588:IFMHJOKI_01635 Inducible ornithine decarboxylase ID: lcl|Query_5674377 Length: 696
Subject #1589:IFMHJOKI_01636 hypothetical protein ID: lcl|Query_5674378 Length: 420
Subject #1590:IFMHJOKI_01637 tRNA dimethylallyltransferase ID: lcl|Query_5674379 Length: 319
Subject #1591:IFMHJOKI_01638 hypothetical protein ID: lcl|Query_5674380 Length: 59
Subject #1592:IFMHJOKI_01639 Thiosulfate sulfurtransferase GlpE ID: lcl|Query_5674381 Length: 135
Subject #1593:IFMHJOKI_01640 Glucokinase ID: lcl|Query_5674382 Length: 320
Subject #1594:IFMHJOKI_01641 hypothetical protein ID: lcl|Query_5674383 Length: 84
Subject #1595:IFMHJOKI_01642 Rhomboid protease GluP ID: lcl|Query_5674384 Length: 229
Subject #1596:IFMHJOKI_01643 Penicillin-binding protein 2B ID: lcl|Query_5674385 Length: 708
Subject #1597:IFMHJOKI_01644 hypothetical protein ID: lcl|Query_5674386 Length: 858
Subject #1598:IFMHJOKI_01645 putative protein ID: lcl|Query_5674387 Length: 99
Subject #1599:IFMHJOKI_01646 Transcriptional regulatory protein LiaR ID: lcl|Query_5674388 Length: 221
Subject #1600:IFMHJOKI_01647 Sensor histidine kinase LiaS ID: lcl|Query_5674389 Length: 354
Subject #1601:IFMHJOKI_01648 hypothetical protein ID: lcl|Query_5674390 Length: 234
Subject #1602:IFMHJOKI_01649 Transcription elongation factor GreA ID: lcl|Query_5674391 Length: 156
Subject #1603:IFMHJOKI_01650 Uridine kinase ID: lcl|Query_5674392 Length: 212
Subject #1604:IFMHJOKI_01651 IS30 family transposase ISCth3 ID: lcl|Query_5674393 Length: 350
Subject #1605:IFMHJOKI_01652 Endolytic murein transglycosylase ID: lcl|Query_5674394 Length: 383
Subject #1606:IFMHJOKI_01653 Phenylalanine--tRNA ligase beta subunit ID: lcl|Query_5674395 Length: 803
Subject #1607:IFMHJOKI_01654 Phenylalanine--tRNA ligase alpha subunit ID: lcl|Query_5674396 Length: 348
Subject #1608:IFMHJOKI_01655 IS30 family transposase ISCth3 ID: lcl|Query_5674397 Length: 353
Subject #1609:IFMHJOKI_01656 hypothetical protein ID: lcl|Query_5674398 Length: 128
Subject #1610:IFMHJOKI_01657 hypothetical protein ID: lcl|Query_5674399 Length: 167
Subject #1611:IFMHJOKI_01658 Putative TrmH family tRNA/rRNA methyltransferase ID: lcl|Query_5674400 Length: 253
Subject #1612:IFMHJOKI_01659 Acylphosphatase ID: lcl|Query_5674401 Length: 124
Subject #1613:IFMHJOKI_01660 Membrane protein insertase YidC ID: lcl|Query_5674402 Length: 329
Subject #1614:IFMHJOKI_01661 Adaptive-response sensory-kinase SasA ID: lcl|Query_5674403 Length: 508
Subject #1615:IFMHJOKI_01662 Response regulator ArlR ID: lcl|Query_5674404 Length: 228
Subject #1616:IFMHJOKI_01663 6-phosphogluconate dehydrogenase, decarboxylating ID: lcl|Query_5674405 Length: 472
Subject #1617:IFMHJOKI_01664 hypothetical protein ID: lcl|Query_5674406 Length: 182
Subject #1618:IFMHJOKI_01665 tRNA(Met) cytidine acetate ligase ID: lcl|Query_5674407 Length: 378
Subject #1619:IFMHJOKI_01666 2-methoxy-6-polyprenyl-1,4-benzoquinol methylase, mitochondrial ID: lcl|Query_5674408 Length: 245
Subject #1620:IFMHJOKI_01667 Ribosomal silencing factor RsfS ID: lcl|Query_5674409 Length: 119
Subject #1621:IFMHJOKI_01668 hypothetical protein ID: lcl|Query_5674410 Length: 199
Subject #1622:IFMHJOKI_01669 Nicotinate-nucleotide adenylyltransferase ID: lcl|Query_5674411 Length: 216
Subject #1623:IFMHJOKI_01670 RNA-binding protein YhbY ID: lcl|Query_5674412 Length: 103
Subject #1624:IFMHJOKI_01671 putative protein YqeH ID: lcl|Query_5674413 Length: 374
Subject #1625:IFMHJOKI_01672 Pyrophosphatase PpaX ID: lcl|Query_5674414 Length: 178
Subject #1626:IFMHJOKI_01673 Putative ring-cleaving dioxygenase MhqA ID: lcl|Query_5674415 Length: 299
Subject #1627:IFMHJOKI_01674 Putative ring-cleaving dioxygenase MhqA ID: lcl|Query_5674416 Length: 326
Subject #1628:IFMHJOKI_01675 Putative hydrolase MhqD ID: lcl|Query_5674417 Length: 213
Subject #1629:IFMHJOKI_01676 Zinc-type alcohol dehydrogenase-like protein ID: lcl|Query_5674418 Length: 322
Subject #1630:IFMHJOKI_01677 Putative cytokinin riboside 5'-monophosphate phosphoribohydrolase ID: lcl|Query_5674419 Length: 187
Subject #1631:IFMHJOKI_01678 50S ribosomal protein L20 ID: lcl|Query_5674420 Length: 118
Subject #1632:IFMHJOKI_01679 50S ribosomal protein L35 ID: lcl|Query_5674421 Length: 66
Subject #1633:IFMHJOKI_01680 Translation initiation factor IF-3 ID: lcl|Query_5674422 Length: 154
Subject #1634:IFMHJOKI_01681 hypothetical protein ID: lcl|Query_5674423 Length: 56
Subject #1635:IFMHJOKI_01682 Fructose-6-phosphate aldolase 1 ID: lcl|Query_5674424 Length: 233
Subject #1636:IFMHJOKI_01683 Choline trimethylamine-lyase activating enzyme ID: lcl|Query_5674425 Length: 262
Subject #1637:IFMHJOKI_01684 Choline trimethylamine-lyase ID: lcl|Query_5674426 Length: 377
Subject #1638:IFMHJOKI_01685 Choline trimethylamine-lyase ID: lcl|Query_5674427 Length: 260
Subject #1639:IFMHJOKI_01686 IS30 family transposase ISCth3 ID: lcl|Query_5674428 Length: 350
Subject #1640:IFMHJOKI_01687 Trans-4-hydroxy-L-proline dehydratase ID: lcl|Query_5674429 Length: 136
Subject #1641:IFMHJOKI_01688 Glucitol operon repressor ID: lcl|Query_5674430 Length: 249
Subject #1642:IFMHJOKI_01689 Sorbitol operon regulator ID: lcl|Query_5674431 Length: 300
Subject #1643:IFMHJOKI_01690 hypothetical protein ID: lcl|Query_5674432 Length: 231
Subject #1644:IFMHJOKI_01691 hypothetical protein ID: lcl|Query_5674433 Length: 130
Subject #1645:IFMHJOKI_01692 2,3-bisphosphoglycerate-dependent phosphoglycerate mutase ID: lcl|Query_5674434 Length: 189
Subject #1646:IFMHJOKI_01693 Threonine--tRNA ligase ID: lcl|Query_5674435 Length: 658
Subject #1647:IFMHJOKI_01694 Primosomal protein DnaI ID: lcl|Query_5674436 Length: 311
Subject #1648:IFMHJOKI_01695 Replication initiation and membrane attachment protein ID: lcl|Query_5674437 Length: 449
Subject #1649:IFMHJOKI_01696 Transcriptional repressor NrdR ID: lcl|Query_5674438 Length: 155
Subject #1650:IFMHJOKI_01697 Dephospho-CoA kinase ID: lcl|Query_5674439 Length: 200
Subject #1651:IFMHJOKI_01698 Formamidopyrimidine-DNA glycosylase ID: lcl|Query_5674440 Length: 282
Subject #1652:IFMHJOKI_01699 DNA polymerase I ID: lcl|Query_5674441 Length: 881
Subject #1653:IFMHJOKI_01700 Inner membrane protein YbhL ID: lcl|Query_5674442 Length: 236
Subject #1654:IFMHJOKI_01701 hypothetical protein ID: lcl|Query_5674443 Length: 326
Subject #1655:IFMHJOKI_01702 IS30 family transposase ISCth3 ID: lcl|Query_5674444 Length: 350
Subject #1656:IFMHJOKI_01703 hypothetical protein ID: lcl|Query_5674445 Length: 134
Subject #1657:IFMHJOKI_01704 hypothetical protein ID: lcl|Query_5674446 Length: 258
Subject #1658:IFMHJOKI_01705 hypothetical protein ID: lcl|Query_5674447 Length: 1091
Subject #1659:IFMHJOKI_01706 hypothetical protein ID: lcl|Query_5674448 Length: 95
Subject #1660:IFMHJOKI_01707 hypothetical protein ID: lcl|Query_5674449 Length: 404
Subject #1661:IFMHJOKI_01708 IS30 family transposase ISCth3 ID: lcl|Query_5674450 Length: 350
Subject #1662:IFMHJOKI_01709 hypothetical protein ID: lcl|Query_5674451 Length: 118
Subject #1663:IFMHJOKI_01710 UDP-N-acetylmuramate--L-alanine ligase ID: lcl|Query_5674452 Length: 440
Subject #1664:IFMHJOKI_01711 hypothetical protein ID: lcl|Query_5674453 Length: 791
Subject #1665:IFMHJOKI_01712 hypothetical protein ID: lcl|Query_5674454 Length: 212
Subject #1666:IFMHJOKI_01713 Thioredoxin-like protein YtpP ID: lcl|Query_5674455 Length: 105
Subject #1667:IFMHJOKI_01714 hypothetical protein ID: lcl|Query_5674456 Length: 113
Subject #1668:IFMHJOKI_01715 tRNA (guanine-N(7)-)-methyltransferase ID: lcl|Query_5674457 Length: 212
Subject #1669:IFMHJOKI_01716 Thiamine kinase ID: lcl|Query_5674458 Length: 257
Subject #1670:IFMHJOKI_01717 hypothetical protein ID: lcl|Query_5674459 Length: 404
Subject #1671:IFMHJOKI_01718 ABC-type transporter ATP-binding protein EcsA ID: lcl|Query_5674460 Length: 243
Subject #1672:IFMHJOKI_01719 Protein hit ID: lcl|Query_5674461 Length: 144
Subject #1673:IFMHJOKI_01720 hypothetical protein ID: lcl|Query_5674462 Length: 119
Subject #1674:IFMHJOKI_01721 Foldase protein PrsA ID: lcl|Query_5674463 Length: 298
Subject #1675:IFMHJOKI_01722 3'-5' exoribonuclease YhaM ID: lcl|Query_5674464 Length: 322
Subject #1676:IFMHJOKI_01723 hypothetical protein ID: lcl|Query_5674465 Length: 115
Subject #1677:IFMHJOKI_01724 Penicillin-binding protein 1F ID: lcl|Query_5674466 Length: 680
Subject #1678:IFMHJOKI_01725 Ribosomal large subunit pseudouridine synthase D ID: lcl|Query_5674467 Length: 276
Subject #1679:IFMHJOKI_01726 Arginine repressor ID: lcl|Query_5674468 Length: 151
Subject #1680:IFMHJOKI_01727 Arginine--tRNA ligase ID: lcl|Query_5674469 Length: 560
Subject #1681:IFMHJOKI_01729 hypothetical protein ID: lcl|Query_5674470 Length: 128
Subject #1682:IFMHJOKI_01730 hypothetical protein ID: lcl|Query_5674471 Length: 60
Subject #1683:IFMHJOKI_01731 Dihydroorotate dehydrogenase A (fumarate) ID: lcl|Query_5674472 Length: 313
Subject #1684:IFMHJOKI_01732 hypothetical protein ID: lcl|Query_5674473 Length: 605
Subject #1685:IFMHJOKI_01733 Adapter protein MecA 1 ID: lcl|Query_5674474 Length: 227
Subject #1686:IFMHJOKI_01734 Regulatory protein Spx ID: lcl|Query_5674475 Length: 132
Subject #1687:IFMHJOKI_01735 ISL3 family transposase IS1165 ID: lcl|Query_5674476 Length: 414
Subject #1688:IFMHJOKI_01736 putative protein ID: lcl|Query_5674477 Length: 245
Subject #1689:IFMHJOKI_01737 hypothetical protein ID: lcl|Query_5674478 Length: 168
Subject #1690:IFMHJOKI_01738 Bacitracin export permease protein BceB ID: lcl|Query_5674479 Length: 693
Subject #1691:IFMHJOKI_01739 ABC transporter ATP-binding protein YxdL ID: lcl|Query_5674480 Length: 256
Subject #1692:IFMHJOKI_01740 Response regulator protein GraR ID: lcl|Query_5674481 Length: 224
Subject #1693:IFMHJOKI_01741 Sensor histidine kinase GraS ID: lcl|Query_5674482 Length: 359
Subject #1694:IFMHJOKI_01742 Choline trimethylamine-lyase activating enzyme ID: lcl|Query_5674483 Length: 192
Subject #1695:IFMHJOKI_01743 Copper-exporting P-type ATPase B ID: lcl|Query_5674484 Length: 743
Subject #1696:IFMHJOKI_01744 Transcriptional repressor CopY ID: lcl|Query_5674485 Length: 147
Subject #1697:IFMHJOKI_01745 Phosphoribosylamine--glycine ligase ID: lcl|Query_5674486 Length: 414
Subject #1698:IFMHJOKI_01746 Bifunctional purine biosynthesis protein PurH ID: lcl|Query_5674487 Length: 507
Subject #1699:IFMHJOKI_01747 Phosphoribosylglycinamide formyltransferase ID: lcl|Query_5674488 Length: 189
Subject #1700:IFMHJOKI_01748 Phosphoribosylformylglycinamidine cyclo-ligase ID: lcl|Query_5674489 Length: 336
Subject #1701:IFMHJOKI_01749 Amidophosphoribosyltransferase ID: lcl|Query_5674490 Length: 484
Subject #1702:IFMHJOKI_01750 Phosphoribosylformylglycinamidine synthase subunit PurL ID: lcl|Query_5674491 Length: 738
Subject #1703:IFMHJOKI_01751 Phosphoribosylformylglycinamidine synthase subunit PurQ ID: lcl|Query_5674492 Length: 228
Subject #1704:IFMHJOKI_01752 Phosphoribosylformylglycinamidine synthase subunit PurS ID: lcl|Query_5674493 Length: 86
Subject #1705:IFMHJOKI_01753 Phosphoribosylaminoimidazole-succinocarboxamide synthase ID: lcl|Query_5674494 Length: 242
Subject #1706:IFMHJOKI_01754 N5-carboxyaminoimidazole ribonucleotide synthase ID: lcl|Query_5674495 Length: 371
Subject #1707:IFMHJOKI_01755 N5-carboxyaminoimidazole ribonucleotide mutase ID: lcl|Query_5674496 Length: 161
Subject #1708:IFMHJOKI_01756 Thiamine transporter ThiT ID: lcl|Query_5674497 Length: 201
Subject #1709:IFMHJOKI_01757 Major myo-inositol transporter IolT ID: lcl|Query_5674498 Length: 474
Subject #1710:IFMHJOKI_01758 Phosphoenolpyruvate-protein phosphotransferase ID: lcl|Query_5674499 Length: 574
Subject #1711:IFMHJOKI_01759 Phosphocarrier protein HPr ID: lcl|Query_5674500 Length: 88
Subject #1712:IFMHJOKI_01760 hypothetical protein ID: lcl|Query_5674501 Length: 63
Subject #1713:IFMHJOKI_01761 ATP-dependent Clp protease ATP-binding subunit ClpE ID: lcl|Query_5674502 Length: 699
Subject #1714:IFMHJOKI_01762 hypothetical protein ID: lcl|Query_5674503 Length: 97
Subject #1715:IFMHJOKI_01763 Peptide chain release factor 3 ID: lcl|Query_5674504 Length: 524
Subject #1716:IFMHJOKI_01764 hypothetical protein ID: lcl|Query_5674505 Length: 452
Subject #1717:IFMHJOKI_01765 hypothetical protein ID: lcl|Query_5674506 Length: 392
Subject #1718:IFMHJOKI_01766 Acetyltransferase ID: lcl|Query_5674507 Length: 144
Subject #1719:IFMHJOKI_01767 hypothetical protein ID: lcl|Query_5674508 Length: 172
Subject #1720:IFMHJOKI_01768 hypothetical protein ID: lcl|Query_5674509 Length: 189
Subject #1721:IFMHJOKI_01769 Regulatory protein RecX ID: lcl|Query_5674510 Length: 265
Subject #1722:IFMHJOKI_01770 hypothetical protein ID: lcl|Query_5674511 Length: 506
Subject #1723:IFMHJOKI_01771 hypothetical protein ID: lcl|Query_5674512 Length: 126
Subject #1724:IFMHJOKI_01772 putative RNA methyltransferase ID: lcl|Query_5674513 Length: 455
Subject #1725:IFMHJOKI_01773 hypothetical protein ID: lcl|Query_5674514 Length: 159
Subject #1726:IFMHJOKI_01774 Pyruvate oxidase ID: lcl|Query_5674515 Length: 584
Subject #1727:IFMHJOKI_01775 Hydroxymethylglutaryl-CoA synthase ID: lcl|Query_5674516 Length: 397
Subject #1728:IFMHJOKI_01776 3-hydroxy-3-methylglutaryl-coenzyme A reductase ID: lcl|Query_5674517 Length: 426
Subject #1729:IFMHJOKI_01777 Acetyl-CoA acetyltransferase ID: lcl|Query_5674518 Length: 393
Subject #1730:IFMHJOKI_01778 hypothetical protein ID: lcl|Query_5674519 Length: 99
Subject #1731:IFMHJOKI_01779 hypothetical protein ID: lcl|Query_5674520 Length: 276
Subject #1732:IFMHJOKI_01780 hypothetical protein ID: lcl|Query_5674521 Length: 187
Subject #1733:IFMHJOKI_01781 hypothetical protein ID: lcl|Query_5674522 Length: 272
Subject #1734:IFMHJOKI_01782 putative succinyl-diaminopimelate desuccinylase ID: lcl|Query_5674523 Length: 380
Subject #1735:IFMHJOKI_01783 Pantothenic acid transporter PanT ID: lcl|Query_5674524 Length: 201
Subject #1736:IFMHJOKI_01785 hypothetical protein ID: lcl|Query_5674525 Length: 154
Subject #1737:IFMHJOKI_01786 Protein SprT-like protein ID: lcl|Query_5674526 Length: 150
Subject #1738:IFMHJOKI_01787 Bicarbonate transport ATP-binding protein CmpD ID: lcl|Query_5674527 Length: 250
Subject #1739:IFMHJOKI_01788 hypothetical protein ID: lcl|Query_5674528 Length: 299
Subject #1740:IFMHJOKI_01789 hypothetical protein ID: lcl|Query_5674529 Length: 331
Subject #1741:IFMHJOKI_01790 hypothetical protein ID: lcl|Query_5674530 Length: 145
Subject #1742:IFMHJOKI_01791 Calcium-transporting ATPase 1 ID: lcl|Query_5674531 Length: 887
Subject #1743:IFMHJOKI_01792 D-aminopeptidase ID: lcl|Query_5674532 Length: 374
Subject #1744:IFMHJOKI_01793 NH(3)-dependent NAD(+) synthetase ID: lcl|Query_5674533 Length: 275
Subject #1745:IFMHJOKI_01794 D-aminopeptidase ID: lcl|Query_5674534 Length: 398
Subject #1746:IFMHJOKI_01795 Nicotinate phosphoribosyltransferase pncB2 ID: lcl|Query_5674535 Length: 488
Subject #1747:IFMHJOKI_01796 HTH-type transcriptional repressor NagR ID: lcl|Query_5674536 Length: 234
Subject #1748:IFMHJOKI_01797 N-acetylglucosamine-6-phosphate deacetylase ID: lcl|Query_5674537 Length: 387
Subject #1749:IFMHJOKI_01798 Pyrroline-5-carboxylate reductase ID: lcl|Query_5674538 Length: 265
Subject #1750:IFMHJOKI_01799 Tol-Pal system protein TolB ID: lcl|Query_5674539 Length: 660
Subject #1751:IFMHJOKI_01800 hypothetical protein ID: lcl|Query_5674540 Length: 114
Subject #1752:IFMHJOKI_01801 hypothetical protein ID: lcl|Query_5674541 Length: 1334
Subject #1753:IFMHJOKI_01802 hypothetical protein ID: lcl|Query_5674542 Length: 630
Subject #1754:IFMHJOKI_01803 Putative trans-acting regulator ID: lcl|Query_5674543 Length: 496
Subject #1755:IFMHJOKI_01805 ISNCY family transposase ISSeq2 ID: lcl|Query_5674544 Length: 241
Subject #1756:IFMHJOKI_01806 ISL3 family transposase IS1165 ID: lcl|Query_5674545 Length: 414
Subject #1757:IFMHJOKI_01807 hypothetical protein ID: lcl|Query_5674546 Length: 241
Subject #1758:IFMHJOKI_01808 hypothetical protein ID: lcl|Query_5674547 Length: 277
Subject #1759:IFMHJOKI_01809 Di-/tripeptide transporter ID: lcl|Query_5674548 Length: 479
Subject #1760:IFMHJOKI_01810 Vitamin B12 import ATP-binding protein BtuD ID: lcl|Query_5674549 Length: 772
Subject #1761:IFMHJOKI_01811 hypothetical protein ID: lcl|Query_5674550 Length: 124
Subject #1762:IFMHJOKI_01812 hypothetical protein ID: lcl|Query_5674551 Length: 87
Subject #1763:IFMHJOKI_01813 hypothetical protein ID: lcl|Query_5674552 Length: 86
Subject #1764:IFMHJOKI_01814 Melibiose carrier protein ID: lcl|Query_5674553 Length: 370
Subject #1765:IFMHJOKI_01815 hypothetical protein ID: lcl|Query_5674554 Length: 105
Subject #1766:IFMHJOKI_01816 Phosphoenolpyruvate carboxykinase (ATP) ID: lcl|Query_5674555 Length: 552
Subject #1767:IFMHJOKI_01817 hypothetical protein ID: lcl|Query_5674556 Length: 57
Subject #1768:IFMHJOKI_01818 hypothetical protein ID: lcl|Query_5674557 Length: 56
Subject #1769:IFMHJOKI_01819 Fe(2+) transporter FeoB ID: lcl|Query_5674558 Length: 705
Subject #1770:IFMHJOKI_01820 hypothetical protein ID: lcl|Query_5674559 Length: 163
Subject #1771:IFMHJOKI_01821 hypothetical protein ID: lcl|Query_5674560 Length: 252
Subject #1772:IFMHJOKI_01822 hypothetical protein ID: lcl|Query_5674561 Length: 257
Subject #1773:IFMHJOKI_01825 hypothetical protein ID: lcl|Query_5674562 Length: 116
Subject #1774:IFMHJOKI_01826 hypothetical protein ID: lcl|Query_5674563 Length: 110
Subject #1775:IFMHJOKI_01827 hypothetical protein ID: lcl|Query_5674564 Length: 162
Subject #1776:IFMHJOKI_01828 hypothetical protein ID: lcl|Query_5674565 Length: 173
Subject #1777:IFMHJOKI_01835 Serine--tRNA ligase ID: lcl|Query_5674566 Length: 427
Subject #1778:IFMHJOKI_01836 hypothetical protein ID: lcl|Query_5674567 Length: 525
Subject #1779:IFMHJOKI_01837 hypothetical protein ID: lcl|Query_5674568 Length: 509
Subject #1780:IFMHJOKI_01838 Lysine-specific permease ID: lcl|Query_5674569 Length: 486
Subject #1781:IFMHJOKI_01839 Alpha-acetolactate decarboxylase ID: lcl|Query_5674570 Length: 236
Subject #1782:IFMHJOKI_01840 Acetolactate synthase ID: lcl|Query_5674571 Length: 558
Subject #1783:IFMHJOKI_01841 hypothetical protein ID: lcl|Query_5674572 Length: 184
Subject #1784:IFMHJOKI_01842 hypothetical protein ID: lcl|Query_5674573 Length: 174
Subject #1785:IFMHJOKI_01843 hypothetical protein ID: lcl|Query_5674574 Length: 343
Subject #1786:IFMHJOKI_01844 hypothetical protein ID: lcl|Query_5674575 Length: 191
Subject #1787:IFMHJOKI_01845 50S ribosomal protein L33 1 ID: lcl|Query_5674576 Length: 49
Subject #1788:IFMHJOKI_01846 Ribosomal large subunit pseudouridine synthase D ID: lcl|Query_5674577 Length: 286
Subject #1789:IFMHJOKI_01847 Acetyl esterase ID: lcl|Query_5674578 Length: 269
Subject #1790:IFMHJOKI_01848 hypothetical protein ID: lcl|Query_5674579 Length: 187
Subject #1791:IFMHJOKI_01849 hypothetical protein ID: lcl|Query_5674580 Length: 132
Subject #1792:IFMHJOKI_01850 2-(5''-triphosphoribosyl)-3'-dephosphocoenzyme-A synthase ID: lcl|Query_5674581 Length: 283
Subject #1793:IFMHJOKI_01851 hypothetical protein ID: lcl|Query_5674582 Length: 231
Subject #1794:IFMHJOKI_01852 Oxaloacetate decarboxylase alpha chain ID: lcl|Query_5674583 Length: 467
Subject #1795:IFMHJOKI_01853 Apo-citrate lyase phosphoribosyl-dephospho-CoA transferase ID: lcl|Query_5674584 Length: 186
Subject #1796:IFMHJOKI_01854 Citrate lyase alpha chain ID: lcl|Query_5674585 Length: 510
Subject #1797:IFMHJOKI_01855 Citrate lyase subunit beta ID: lcl|Query_5674586 Length: 292
Subject #1798:IFMHJOKI_01856 Citrate lyase acyl carrier protein ID: lcl|Query_5674587 Length: 101
Subject #1799:IFMHJOKI_01857 [Citrate [pro-3S]-lyase] ligase ID: lcl|Query_5674588 Length: 334
Subject #1800:IFMHJOKI_01858 hypothetical protein ID: lcl|Query_5674589 Length: 47
Subject #1801:IFMHJOKI_01859 Glutaconyl-CoA decarboxylase subunit beta ID: lcl|Query_5674590 Length: 374
Subject #1802:IFMHJOKI_01860 2-oxoglutarate carboxylase large subunit ID: lcl|Query_5674591 Length: 135
Subject #1803:IFMHJOKI_01861 hypothetical protein ID: lcl|Query_5674592 Length: 109
Subject #1804:IFMHJOKI_01862 Citrate transporter ID: lcl|Query_5674593 Length: 449
Subject #1805:IFMHJOKI_01863 hypothetical protein ID: lcl|Query_5674594 Length: 50
Subject #1806:IFMHJOKI_01864 hypothetical protein ID: lcl|Query_5674595 Length: 85
Subject #1807:IFMHJOKI_01865 putative RNA 2'-phosphotransferase ID: lcl|Query_5674596 Length: 185
Subject #1808:IFMHJOKI_01866 hypothetical protein ID: lcl|Query_5674597 Length: 168
Subject #1809:IFMHJOKI_01867 hypothetical protein ID: lcl|Query_5674598 Length: 113
Subject #1810:IFMHJOKI_01868 hypothetical protein ID: lcl|Query_5674599 Length: 281
Subject #1811:IFMHJOKI_01869 FMN reductase (NADPH) ID: lcl|Query_5674600 Length: 251
Subject #1812:IFMHJOKI_01870 Multidrug efflux system ATP-binding protein ID: lcl|Query_5674601 Length: 305
Subject #1813:IFMHJOKI_01871 Multidrug efflux system permease protein ID: lcl|Query_5674602 Length: 541
Subject #1814:IFMHJOKI_01872 HTH-type transcriptional regulator BetI ID: lcl|Query_5674603 Length: 210
Subject #1815:IFMHJOKI_01873 putative transport protein HsrA ID: lcl|Query_5674604 Length: 467
Subject #1816:IFMHJOKI_01874 hypothetical protein ID: lcl|Query_5674605 Length: 245
Subject #1817:IFMHJOKI_01875 IS30 family transposase ISCth3 ID: lcl|Query_5674606 Length: 350
Subject #1818:IFMHJOKI_01876 hypothetical protein ID: lcl|Query_5674607 Length: 342
Subject #1819:IFMHJOKI_01877 hypothetical protein ID: lcl|Query_5674608 Length: 284
Subject #1820:IFMHJOKI_01878 hypothetical protein ID: lcl|Query_5674609 Length: 48
Subject #1821:IFMHJOKI_01879 hypothetical protein ID: lcl|Query_5674610 Length: 98
Subject #1822:IFMHJOKI_01880 hypothetical protein ID: lcl|Query_5674611 Length: 139
Subject #1823:IFMHJOKI_01881 hypothetical protein ID: lcl|Query_5674612 Length: 189
Subject #1824:IFMHJOKI_01882 Tyrosine recombinase XerC ID: lcl|Query_5674613 Length: 387
Subject #1825:IFMHJOKI_01883 GMP synthase [glutamine-hydrolyzing] ID: lcl|Query_5674614 Length: 517
Subject #1826:IFMHJOKI_01884 Pantothenate kinase ID: lcl|Query_5674615 Length: 308
Subject #1827:IFMHJOKI_01885 hypothetical protein ID: lcl|Query_5674616 Length: 111
Subject #1828:IFMHJOKI_01886 Dipeptidase A ID: lcl|Query_5674617 Length: 469
Subject #1829:IFMHJOKI_01887 IS30 family transposase ISCth3 ID: lcl|Query_5674618 Length: 350
Subject #1830:IFMHJOKI_01888 hypothetical protein ID: lcl|Query_5674619 Length: 158
Subject #1831:IFMHJOKI_01889 DNA helicase IV ID: lcl|Query_5674620 Length: 763
Subject #1832:IFMHJOKI_01890 hypothetical protein ID: lcl|Query_5674621 Length: 65
Subject #1833:IFMHJOKI_01891 Glutathione-regulated potassium-efflux system protein KefC ID: lcl|Query_5674622 Length: 609
Subject #1834:IFMHJOKI_01892 Proline iminopeptidase ID: lcl|Query_5674623 Length: 301
Subject #1835:IFMHJOKI_01893 hypothetical protein ID: lcl|Query_5674624 Length: 153
Subject #1836:IFMHJOKI_01894 Divalent metal cation transporter MntH ID: lcl|Query_5674625 Length: 451
Subject #1837:IFMHJOKI_01895 Ferrochelatase ID: lcl|Query_5674626 Length: 322
Subject #1838:IFMHJOKI_01896 2,3-bisphosphoglycerate-dependent phosphoglycerate mutase ID: lcl|Query_5674627 Length: 221
Subject #1839:IFMHJOKI_01897 Rhamnulose-1-phosphate aldolase ID: lcl|Query_5674628 Length: 297
Subject #1840:IFMHJOKI_01898 hypothetical protein ID: lcl|Query_5674629 Length: 121
Subject #1841:IFMHJOKI_01899 hypothetical protein ID: lcl|Query_5674630 Length: 450
Subject #1842:IFMHJOKI_01900 Bacitracin export ATP-binding protein BceA ID: lcl|Query_5674631 Length: 125
Subject #1843:IFMHJOKI_01901 Bacitracin export ATP-binding protein BceA ID: lcl|Query_5674632 Length: 124
Subject #1844:IFMHJOKI_01902 Inner membrane transporter YcaM ID: lcl|Query_5674633 Length: 556
Subject #1845:IFMHJOKI_01903 Diacylglycerol kinase ID: lcl|Query_5674634 Length: 293
Subject #1846:IFMHJOKI_01904 GTPase HflX ID: lcl|Query_5674635 Length: 431
Subject #1847:IFMHJOKI_01905 hypothetical protein ID: lcl|Query_5674636 Length: 326
Subject #1848:IFMHJOKI_01906 hypothetical protein ID: lcl|Query_5674637 Length: 774
Subject #1849:IFMHJOKI_01907 IS30 family transposase ISCth3 ID: lcl|Query_5674638 Length: 350
Subject #1850:IFMHJOKI_01908 hypothetical protein ID: lcl|Query_5674639 Length: 349
Subject #1851:IFMHJOKI_01909 Putative tyrosine-protein kinase YveL ID: lcl|Query_5674640 Length: 211
Subject #1852:IFMHJOKI_01910 putative capsular polysaccharide biosynthesis protein YwqC ID: lcl|Query_5674641 Length: 230
Subject #1853:IFMHJOKI_01911 hypothetical protein ID: lcl|Query_5674642 Length: 479
Subject #1854:IFMHJOKI_01912 hypothetical protein ID: lcl|Query_5674643 Length: 378
Subject #1855:IFMHJOKI_01913 Undecaprenyl-phosphate 4-deoxy-4-formamido-L-arabinose transferase ID: lcl|Query_5674644 Length: 321
Subject #1856:IFMHJOKI_01914 IS30 family transposase ISCth3 ID: lcl|Query_5674645 Length: 350
Subject #1857:IFMHJOKI_01915 hypothetical protein ID: lcl|Query_5674646 Length: 174
Subject #1858:IFMHJOKI_01916 IS30 family transposase ISTki1 ID: lcl|Query_5674647 Length: 173
Subject #1859:IFMHJOKI_01917 hypothetical protein ID: lcl|Query_5674648 Length: 690
Subject #1860:IFMHJOKI_01918 hypothetical protein ID: lcl|Query_5674649 Length: 490
Subject #1861:IFMHJOKI_01919 hypothetical protein ID: lcl|Query_5674650 Length: 270
Subject #1862:IFMHJOKI_01920 putative glycosyltransferase YkoT ID: lcl|Query_5674651 Length: 246
Subject #1863:IFMHJOKI_01921 UDP-N-acetylglucosamine 2-epimerase ID: lcl|Query_5674652 Length: 380
Subject #1864:IFMHJOKI_01922 hypothetical protein ID: lcl|Query_5674653 Length: 293
Subject #1865:IFMHJOKI_01923 hypothetical protein ID: lcl|Query_5674654 Length: 466
Subject #1866:IFMHJOKI_01924 hypothetical protein ID: lcl|Query_5674655 Length: 246
Subject #1867:IFMHJOKI_01925 UDP-Glc:alpha-D-GlcNAc-diphosphoundecaprenol beta-1,3-glucosyltransferase WfgD ID: lcl|Query_5674656 Length: 251
Subject #1868:IFMHJOKI_01926 UDP-N-acetylglucosamine 4-epimerase ID: lcl|Query_5674657 Length: 311
Subject #1869:IFMHJOKI_01927 putative glutamine ABC transporter permease protein GlnP ID: lcl|Query_5674658 Length: 220
Subject #1870:IFMHJOKI_01928 putative glutamine ABC transporter permease protein GlnM ID: lcl|Query_5674659 Length: 214
Subject #1871:IFMHJOKI_01929 ABC transporter glutamine-binding protein GlnH ID: lcl|Query_5674660 Length: 274
Subject #1872:IFMHJOKI_01930 Glutamine transport ATP-binding protein GlnQ ID: lcl|Query_5674661 Length: 245
Subject #1873:IFMHJOKI_01931 hypothetical protein ID: lcl|Query_5674662 Length: 329
Subject #1874:IFMHJOKI_01932 hypothetical protein ID: lcl|Query_5674663 Length: 152
Subject #1875:IFMHJOKI_01933 Zinc-specific metallo-regulatory protein ID: lcl|Query_5674664 Length: 150
Subject #1876:IFMHJOKI_01934 hypothetical protein ID: lcl|Query_5674665 Length: 37
Subject #1877:IFMHJOKI_01935 Guanylate kinase ID: lcl|Query_5674666 Length: 200
Subject #1878:IFMHJOKI_01936 hypothetical protein ID: lcl|Query_5674667 Length: 135
Subject #1879:IFMHJOKI_01937 hypothetical protein ID: lcl|Query_5674668 Length: 397
Subject #1880:IFMHJOKI_01938 Tyrosine--tRNA ligase ID: lcl|Query_5674669 Length: 423
Subject #1881:IFMHJOKI_01939 Sugar phosphatase YbiV ID: lcl|Query_5674670 Length: 257
Subject #1882:IFMHJOKI_01940 Manganese efflux system protein MneS ID: lcl|Query_5674671 Length: 314
Subject #1883:IFMHJOKI_01941 hypothetical protein ID: lcl|Query_5674672 Length: 118
Subject #1884:IFMHJOKI_01942 hypothetical protein ID: lcl|Query_5674673 Length: 85
Subject #1885:IFMHJOKI_01943 FAD:protein FMN transferase ID: lcl|Query_5674674 Length: 232
Subject #1886:IFMHJOKI_01944 Amylopullulanase ID: lcl|Query_5674675 Length: 592
Subject #1887:IFMHJOKI_01945 Glycogen phosphorylase ID: lcl|Query_5674676 Length: 805
Subject #1888:IFMHJOKI_01946 Glycogen synthase ID: lcl|Query_5674677 Length: 481
Subject #1889:IFMHJOKI_01947 Glycogen biosynthesis protein GlgD ID: lcl|Query_5674678 Length: 389
Subject #1890:IFMHJOKI_01948 Glucose-1-phosphate adenylyltransferase ID: lcl|Query_5674679 Length: 228
Subject #1891:IFMHJOKI_01949 1,4-alpha-glucan branching enzyme GlgB ID: lcl|Query_5674680 Length: 545
Subject #1892:IFMHJOKI_01950 Branched-chain-amino-acid transaminase 1 ID: lcl|Query_5674681 Length: 343
Subject #1893:IFMHJOKI_01951 hypothetical protein ID: lcl|Query_5674682 Length: 125
Subject #1894:IFMHJOKI_01952 hypothetical protein ID: lcl|Query_5674683 Length: 187
Subject #1895:IFMHJOKI_01953 hypothetical protein ID: lcl|Query_5674684 Length: 276
Subject #1896:IFMHJOKI_01954 Fructose-1,6-bisphosphatase class 3 ID: lcl|Query_5674685 Length: 643
Subject #1897:IFMHJOKI_01955 Regulatory protein Spx ID: lcl|Query_5674686 Length: 133
Subject #1898:IFMHJOKI_01956 putative ATP-dependent Clp protease ATP-binding subunit ID: lcl|Query_5674687 Length: 726
Subject #1899:IFMHJOKI_01957 Tyrosine-protein phosphatase YwqE ID: lcl|Query_5674688 Length: 254
Subject #1900:IFMHJOKI_01958 Biofilm regulatory protein A ID: lcl|Query_5674689 Length: 297
Subject #1901:IFMHJOKI_01959 dTDP-4-dehydrorhamnose reductase ID: lcl|Query_5674690 Length: 280
Subject #1902:IFMHJOKI_01960 dTDP-glucose 4,6-dehydratase ID: lcl|Query_5674691 Length: 341
Subject #1903:IFMHJOKI_01961 dTDP-4-dehydrorhamnose 3,5-epimerase ID: lcl|Query_5674692 Length: 190
Subject #1904:IFMHJOKI_01962 Glucose-1-phosphate thymidylyltransferase 1 ID: lcl|Query_5674693 Length: 291
Subject #1905:IFMHJOKI_01963 putative sugar transferase EpsL ID: lcl|Query_5674694 Length: 226
Subject #1906:IFMHJOKI_01964 IS30 family transposase ISCth3 ID: lcl|Query_5674695 Length: 350
Subject #1907:IFMHJOKI_01965 hypothetical protein ID: lcl|Query_5674696 Length: 288
Subject #1908:IFMHJOKI_01966 hypothetical protein ID: lcl|Query_5674697 Length: 392
Subject #1909:IFMHJOKI_01967 hypothetical protein ID: lcl|Query_5674698 Length: 470
Subject #1910:IFMHJOKI_01968 D-inositol-3-phosphate glycosyltransferase ID: lcl|Query_5674699 Length: 361
Subject #1911:IFMHJOKI_01969 hypothetical protein ID: lcl|Query_5674700 Length: 318
Subject #1912:IFMHJOKI_01970 Tyrosine-protein kinase YwqD ID: lcl|Query_5674701 Length: 249
Subject #1913:IFMHJOKI_01971 hypothetical protein ID: lcl|Query_5674702 Length: 306
Subject #1914:IFMHJOKI_01972 hypothetical protein ID: lcl|Query_5674703 Length: 239
Subject #1915:IFMHJOKI_01973 Queuosine precursor transporter QueT ID: lcl|Query_5674704 Length: 166
Subject #1916:IFMHJOKI_01974 2-dehydro-3-deoxy-D-gluconate 5-dehydrogenase ID: lcl|Query_5674705 Length: 237
Subject #1917:IFMHJOKI_01975 hypothetical protein ID: lcl|Query_5674706 Length: 74
Subject #1918:IFMHJOKI_01976 hypothetical protein ID: lcl|Query_5674707 Length: 103
Subject #1919:IFMHJOKI_01977 IS30 family transposase ISCth3 ID: lcl|Query_5674708 Length: 338
Subject #1920:IFMHJOKI_01978 Phosphoserine phosphatase 1 ID: lcl|Query_5674709 Length: 209
Subject #1921:IFMHJOKI_01979 Oligopeptide transport ATP-binding protein OppF ID: lcl|Query_5674710 Length: 326
Subject #1922:IFMHJOKI_01980 Oligopeptide transport ATP-binding protein OppD ID: lcl|Query_5674711 Length: 350
Subject #1923:IFMHJOKI_01981 Oligopeptide transport system permease protein OppC ID: lcl|Query_5674712 Length: 332
Subject #1924:IFMHJOKI_01982 Oligopeptide transport system permease protein OppB ID: lcl|Query_5674713 Length: 307
Subject #1925:IFMHJOKI_01983 Dipeptide-binding protein DppE ID: lcl|Query_5674714 Length: 539
Subject #1926:IFMHJOKI_01984 Riboflavin transporter RibZ ID: lcl|Query_5674715 Length: 475
Subject #1927:IFMHJOKI_01985 Elongation factor P ID: lcl|Query_5674716 Length: 187
Subject #1928:IFMHJOKI_01986 Lactate utilization protein C ID: lcl|Query_5674717 Length: 235
Subject #1929:IFMHJOKI_01987 Lactate utilization protein B ID: lcl|Query_5674718 Length: 494
Subject #1930:IFMHJOKI_01988 Lactate utilization protein A ID: lcl|Query_5674719 Length: 260
Subject #1931:IFMHJOKI_01989 UDP-N-acetylglucosamine 2-epimerase ID: lcl|Query_5674720 Length: 380
Subject #1932:IFMHJOKI_01990 hypothetical protein ID: lcl|Query_5674721 Length: 188
Subject #1933:IFMHJOKI_01991 PTS system cellobiose-specific EIIA component ID: lcl|Query_5674722 Length: 110
Subject #1934:IFMHJOKI_01992 hypothetical protein ID: lcl|Query_5674723 Length: 366
Subject #1935:IFMHJOKI_01993 hypothetical protein ID: lcl|Query_5674724 Length: 136
Subject #1936:IFMHJOKI_01994 PTS system cellobiose-specific EIIC component ID: lcl|Query_5674725 Length: 475
Subject #1937:IFMHJOKI_01995 Alpha-galactosidase AgaA ID: lcl|Query_5674726 Length: 740
Subject #1938:IFMHJOKI_01996 Peroxide stress resistance protein YaaA ID: lcl|Query_5674727 Length: 247
Subject #1939:IFMHJOKI_01997 ATP-dependent RecD-like DNA helicase ID: lcl|Query_5674728 Length: 858
Subject #1940:IFMHJOKI_01998 hypothetical protein ID: lcl|Query_5674729 Length: 200
Subject #1941:IFMHJOKI_01999 hypothetical protein ID: lcl|Query_5674730 Length: 225
Subject #1942:IFMHJOKI_02000 hypothetical protein ID: lcl|Query_5674731 Length: 73
Subject #1943:IFMHJOKI_02001 hypothetical protein ID: lcl|Query_5674732 Length: 204
Subject #1944:IFMHJOKI_02002 Fructoselysine 6-kinase ID: lcl|Query_5674733 Length: 270
Subject #1945:IFMHJOKI_02003 hypothetical protein ID: lcl|Query_5674734 Length: 58
Subject #1946:IFMHJOKI_02004 Acetophenone carboxylase gamma subunit ID: lcl|Query_5674735 Length: 518
Subject #1947:IFMHJOKI_02005 hypothetical protein ID: lcl|Query_5674736 Length: 361
Subject #1948:IFMHJOKI_02006 Cytosine permease ID: lcl|Query_5674737 Length: 416
Subject #1949:IFMHJOKI_02007 PTS system glucose-specific EIICBA component ID: lcl|Query_5674738 Length: 515
Subject #1950:IFMHJOKI_02008 Putative N-acetylmannosamine-6-phosphate 2-epimerase ID: lcl|Query_5674739 Length: 234
Subject #1951:IFMHJOKI_02009 HTH-type transcriptional regulator MurR ID: lcl|Query_5674740 Length: 271
Subject #1952:IFMHJOKI_02010 Mrr restriction system protein ID: lcl|Query_5674741 Length: 315
Subject #1953:IFMHJOKI_02011 Lon protease ID: lcl|Query_5674742 Length: 689
Subject #1954:IFMHJOKI_02012 hypothetical protein ID: lcl|Query_5674743 Length: 839
Subject #1955:IFMHJOKI_02013 hypothetical protein ID: lcl|Query_5674744 Length: 736
Subject #1956:IFMHJOKI_02014 Putative prophage phiRv2 integrase ID: lcl|Query_5674745 Length: 360
Subject #1957:IFMHJOKI_02015 hypothetical protein ID: lcl|Query_5674746 Length: 1185
Subject #1958:IFMHJOKI_02016 hypothetical protein ID: lcl|Query_5674747 Length: 1214
Subject #1959:IFMHJOKI_02017 hypothetical protein ID: lcl|Query_5674748 Length: 192
Subject #1960:IFMHJOKI_02018 hypothetical protein ID: lcl|Query_5674749 Length: 199
Subject #1961:IFMHJOKI_02019 hypothetical protein ID: lcl|Query_5674750 Length: 268
Subject #1962:IFMHJOKI_02020 hypothetical protein ID: lcl|Query_5674751 Length: 398
Subject #1963:IFMHJOKI_02021 hypothetical protein ID: lcl|Query_5674752 Length: 33
Subject #1964:IFMHJOKI_02022 hypothetical protein ID: lcl|Query_5674753 Length: 910
Subject #1965:IFMHJOKI_02023 PTS system beta-glucoside-specific EIIBCA component ID: lcl|Query_5674754 Length: 654
Subject #1966:IFMHJOKI_02024 Oligo-1,6-glucosidase ID: lcl|Query_5674755 Length: 554
Subject #1967:IFMHJOKI_02025 Ribose operon repressor ID: lcl|Query_5674756 Length: 333
Subject #1968:IFMHJOKI_02026 Sucrose-6-phosphate hydrolase ID: lcl|Query_5674757 Length: 492
Subject #1969:IFMHJOKI_02027 Cyclopropane-fatty-acyl-phospholipid synthase ID: lcl|Query_5674758 Length: 393
Subject #1970:IFMHJOKI_02028 Acetyl-coenzyme A carboxylase carboxyl transferase subunit alpha ID: lcl|Query_5674759 Length: 257
Subject #1971:IFMHJOKI_02029 Acetyl-coenzyme A carboxylase carboxyl transferase subunit beta ID: lcl|Query_5674760 Length: 271
Subject #1972:IFMHJOKI_02030 Biotin carboxylase ID: lcl|Query_5674761 Length: 460
Subject #1973:IFMHJOKI_02031 3-hydroxyacyl-[acyl-carrier-protein] dehydratase FabZ ID: lcl|Query_5674762 Length: 146
Subject #1974:IFMHJOKI_02032 Biotin carboxyl carrier protein of acetyl-CoA carboxylase ID: lcl|Query_5674763 Length: 145
Subject #1975:IFMHJOKI_02033 3-oxoacyl-[acyl-carrier-protein] synthase 2 ID: lcl|Query_5674764 Length: 406
Subject #1976:IFMHJOKI_02034 3-oxoacyl-[acyl-carrier-protein] reductase FabG ID: lcl|Query_5674765 Length: 242
Subject #1977:IFMHJOKI_02035 Malonyl CoA-acyl carrier protein transacylase ID: lcl|Query_5674766 Length: 307
Subject #1978:IFMHJOKI_02036 NADH:quinone reductase ID: lcl|Query_5674767 Length: 329
Subject #1979:IFMHJOKI_02037 Acyl carrier protein ID: lcl|Query_5674768 Length: 79
Subject #1980:IFMHJOKI_02038 3-oxoacyl-[acyl-carrier-protein] synthase 3 ID: lcl|Query_5674769 Length: 319
Subject #1981:IFMHJOKI_02039 hypothetical protein ID: lcl|Query_5674770 Length: 149
Subject #1982:IFMHJOKI_02040 3-hydroxyacyl-[acyl-carrier-protein] dehydratase FabZ ID: lcl|Query_5674771 Length: 145
Subject #1983:IFMHJOKI_02041 Tropinesterase ID: lcl|Query_5674772 Length: 322
Subject #1984:IFMHJOKI_02042 NADH-dependent butanol dehydrogenase A ID: lcl|Query_5674773 Length: 398
Subject #1985:IFMHJOKI_02043 hypothetical protein ID: lcl|Query_5674774 Length: 121
Subject #1986:IFMHJOKI_02044 hypothetical protein ID: lcl|Query_5674775 Length: 165
Subject #1987:IFMHJOKI_02045 hypothetical protein ID: lcl|Query_5674776 Length: 137
Subject #1988:IFMHJOKI_02046 hypothetical protein ID: lcl|Query_5674777 Length: 253
Subject #1989:IFMHJOKI_02047 hypothetical protein ID: lcl|Query_5674778 Length: 362
Subject #1990:IFMHJOKI_02049 RNA pyrophosphohydrolase ID: lcl|Query_5674779 Length: 154
Subject #1991:IFMHJOKI_02050 Riboflavin transporter RibZ ID: lcl|Query_5674780 Length: 457
Subject #1992:IFMHJOKI_02051 Transcriptional repressor SmtB ID: lcl|Query_5674781 Length: 98
Subject #1993:IFMHJOKI_02052 2,3-bisphosphoglycerate-dependent phosphoglycerate mutase ID: lcl|Query_5674782 Length: 229
Subject #1994:IFMHJOKI_02053 hypothetical protein ID: lcl|Query_5674783 Length: 68
Subject #1995:IFMHJOKI_02054 hypothetical protein ID: lcl|Query_5674784 Length: 346
Subject #1996:IFMHJOKI_02055 D-aminopeptidase ID: lcl|Query_5674785 Length: 365
[truncated: 972 more rows]
