# Supplementary material for: Lacticaseibacillus casei Combats Biofilm Formation and Exhibits Antibacterial Activity Against Clinical Isolates of Staphylococcus aureus, Salmonella enterica, and Escherichia coli
Source: Microorganisms. 2025 Nov 24;13(12):2667. doi: 10.3390/microorganisms13122667 (PMC12735342; doi:10.3390/microorganisms13122667)
Supplement: Supplementary file 1 [file microorganisms-13-02667-s001.zip › Table S3.xlsx]

## Sheet: Sheet1
Table S3: Functional annotation of genes involved in the production of small antimicrobial peptides
query	seed_ortholog	evalue	score	eggNOG_OGs	max_annot_lvl	COG_category	Description	Preferred_name	GOs	EC	KEGG_ko	KEGG_Pathway	KEGG_Module	KEGG_Reaction	KEGG_rclass	BRITE	KEGG_TC	CAZy	BiGG_Reaction	PFAMs
ECEPKDMA_00063	1423732.BALS01000041_gene2564	3.99e-206	572.0	COG2103@1|root,COG2103@2|Bacteria,1TPSF@1239|Firmicutes,4HBWP@91061|Bacilli,3F4T1@33958|Lactobacillaceae	91061|Bacilli	G	Specifically catalyzes the cleavage of the D-lactyl ether substituent of MurNAc 6-phosphate, producing GlcNAc 6- phosphate and D-lactate	murQ	-	4.2.1.126	ko:K07106	ko00520,ko01100,map00520,map01100	-	R08555	RC00397,RC00746	ko00000,ko00001,ko01000	-	-	-	SIS,SIS_2
ECEPKDMA_00255	1423732.BALS01000102_gene407	1e-39	131.0	COG1063@1|root,COG1063@2|Bacteria	2|Bacteria	E	alcohol dehydrogenase	adh	-	1.1.1.1	ko:K00001	ko00010,ko00071,ko00350,ko00625,ko00626,ko00830,ko00980,ko00982,ko01100,ko01110,ko01120,ko01130,ko01220,map00010,map00071,map00350,map00625,map00626,map00830,map00980,map00982,map01100,map01110,map01120,map01130,map01220	-	R00623,R00754,R02124,R04805,R04880,R05233,R05234,R06917,R06927,R07105,R08281,R08306,R08310	RC00050,RC00087,RC00088,RC00099,RC00116,RC00649,RC01734,RC02273	ko00000,ko00001,ko01000	-	-	-	ADH_N,ADH_zinc_N
ECEPKDMA_00256	543734.LCABL_04220	1.03e-214	597.0	COG1063@1|root,COG1063@2|Bacteria,1TQ60@1239|Firmicutes,4HBV4@91061|Bacilli,3F602@33958|Lactobacillaceae	91061|Bacilli	E	Alcohol dehydrogenase GroES-like domain	-	-	-	ko:K19956	ko00051,map00051	-	R03234	RC00089	ko00000,ko00001,ko01000	-	-	-	ADH_N,ADH_zinc_N
ECEPKDMA_00296	1423732.BALS01000020_gene379	1.2e-134	382.0	COG1028@1|root,COG1028@2|Bacteria,1TYDG@1239|Firmicutes,4HDFC@91061|Bacilli	91061|Bacilli	IQ	Dehydrogenases with different specificities (related to short-chain alcohol dehydrogenases)	-	-	-	-	-	-	-	-	-	-	-	-	adh_short_C2
ECEPKDMA_00454	1423732.BALS01000009_gene746	9.28e-221	609.0	COG0039@1|root,COG0039@2|Bacteria,1TPSY@1239|Firmicutes,4HB0Z@91061|Bacilli,3F4MZ@33958|Lactobacillaceae	91061|Bacilli	C	lactate/malate dehydrogenase, alpha/beta C-terminal domain	ldh	-	1.1.1.27	ko:K00016	ko00010,ko00270,ko00620,ko00640,ko01100,ko01110,ko01120,ko01130,ko04922,map00010,map00270,map00620,map00640,map01100,map01110,map01120,map01130,map04922	-	R00703,R01000,R03104	RC00031,RC00044	ko00000,ko00001,ko01000,ko04147	-	-	-	Ldh_1_C,Ldh_1_N
ECEPKDMA_00476	1423732.BALS01000009_gene721	6.54e-102	295.0	COG2837@1|root,COG2837@2|Bacteria,1UY9Y@1239|Firmicutes,4HACQ@91061|Bacilli,3F45Z@33958|Lactobacillaceae	91061|Bacilli	P	Peroxidase	ywbN	GO:0005575,GO:0005576	-	ko:K07223,ko:K16301	-	-	-	-	ko00000,ko01000,ko02000	2.A.108.2.3	-	iYO844.BSU38260	Dyp_perox,TAT_signal
ECEPKDMA_00477	1423732.BALS01000009_gene720	3.55e-109	314.0	COG2837@1|root,COG2837@2|Bacteria,1UY9Y@1239|Firmicutes,4HACQ@91061|Bacilli,3F45Z@33958|Lactobacillaceae	91061|Bacilli	P	Peroxidase	ywbN	GO:0005575,GO:0005576	-	ko:K07223,ko:K16301	-	-	-	-	ko00000,ko01000,ko02000	2.A.108.2.3	-	iYO844.BSU38260	Dyp_perox,TAT_signal
ECEPKDMA_00547	1423732.BALS01000001_gene1281	2.43e-205	567.0	COG4689@1|root,COG4689@2|Bacteria,1VW7Z@1239|Firmicutes,4I17W@91061|Bacilli,3F5RQ@33958|Lactobacillaceae	91061|Bacilli	Q	Acetoacetate decarboxylase (ADC)	adc	-	4.1.1.4	ko:K01574	ko00072,ko00640,ko01100,map00072,map00640,map01100	M00088	R01366	RC00040	ko00000,ko00001,ko00002,ko01000	-	-	-	ADC
ECEPKDMA_00549	1423732.BALS01000001_gene1283	1.59e-242	666.0	COG1304@1|root,COG1304@2|Bacteria,1TPC4@1239|Firmicutes,4HAU5@91061|Bacilli	91061|Bacilli	C	L-lactate dehydrogenase (FMN-dependent) and related alpha-hydroxy acid dehydrogenases	lldD	-	1.13.12.4	ko:K00467	ko00620,map00620	-	R00319	RC01312	ko00000,ko00001,ko01000	-	-	-	FMN_dh
ECEPKDMA_00576	1423732.BALS01000001_gene1312	2.36e-116	333.0	COG2077@1|root,COG2077@2|Bacteria,1V474@1239|Firmicutes,4HFMW@91061|Bacilli,3F5VY@33958|Lactobacillaceae	91061|Bacilli	O	Thiol-specific peroxidase that catalyzes the reduction of hydrogen peroxide and organic hydroperoxides to water and alcohols, respectively. Plays a role in cell protection against oxidative stress by detoxifying peroxides	tpx	-	1.11.1.15	ko:K11065	-	-	-	-	ko00000,ko01000	-	-	-	AhpC-TSA,Redoxin
ECEPKDMA_00603	1423816.BACQ01000078_gene2733	0.0	1703.0	COG1012@1|root,COG1454@1|root,COG1012@2|Bacteria,COG1454@2|Bacteria,1TPB4@1239|Firmicutes,4HAN8@91061|Bacilli,3F3RN@33958|Lactobacillaceae	91061|Bacilli	C	belongs to the iron- containing alcohol dehydrogenase family	adhE	-	1.1.1.1,1.2.1.10	ko:K04072	ko00010,ko00071,ko00350,ko00620,ko00625,ko00626,ko00650,ko01100,ko01110,ko01120,ko01130,ko01220,map00010,map00071,map00350,map00620,map00625,map00626,map00650,map01100,map01110,map01120,map01130,map01220	-	R00228,R00623,R00754,R01172,R04880,R05233,R05234,R06917,R06927	RC00004,RC00050,RC00088,RC00099,RC00116,RC00184,RC00649,RC01195	ko00000,ko00001,ko01000	-	-	-	Aldedh,Fe-ADH
ECEPKDMA_01678	1423732.BALS01000034_gene268	1.34e-234	645.0	COG0604@1|root,COG0604@2|Bacteria,1V7QI@1239|Firmicutes,4HJMD@91061|Bacilli,3F69N@33958|Lactobacillaceae	91061|Bacilli	C	Alcohol dehydrogenase GroES-like domain	-	-	-	-	-	-	-	-	-	-	-	-	ADH_N,ADH_zinc_N,ADH_zinc_N_2
ECEPKDMA_01842	1423732.BALS01000021_gene330	1.69e-169	473.0	COG3527@1|root,COG3527@2|Bacteria,1V4AH@1239|Firmicutes,4HJ98@91061|Bacilli,3FCCX@33958|Lactobacillaceae	91061|Bacilli	Q	Alpha-acetolactate decarboxylase	budA	-	4.1.1.5	ko:K01575	ko00650,ko00660,map00650,map00660	-	R02948	RC00812	ko00000,ko00001,ko01000	-	-	-	AAL_decarboxy
ECEPKDMA_02045	1423732.BALS01000016_gene1717	1.88e-293	800.0	COG1979@1|root,COG1979@2|Bacteria,1TPS3@1239|Firmicutes,4H9TR@91061|Bacilli,3F4VF@33958|Lactobacillaceae	91061|Bacilli	C	Iron-containing alcohol dehydrogenase	-	-	-	-	-	-	-	-	-	-	-	-	Fe-ADH
ECEPKDMA_02263	1423732.BALS01000031_gene54	2.35e-215	595.0	COG1304@1|root,COG1304@2|Bacteria,1TPC4@1239|Firmicutes,4HAU5@91061|Bacilli,3F3N3@33958|Lactobacillaceae	91061|Bacilli	C	L-lactate dehydrogenase (FMN-dependent) and related alpha-hydroxy acid dehydrogenases	lctO	-	1.13.12.4	ko:K00467,ko:K10530	ko00620,map00620	-	R00319	RC01312	ko00000,ko00001,ko01000	-	-	-	FMN_dh
ECEPKDMA_02623	1423732.BALS01000039_gene153	0.0	1007.0	COG0753@1|root,COG0753@2|Bacteria,1TPPV@1239|Firmicutes,4H9XQ@91061|Bacilli,3F5CW@33958|Lactobacillaceae	91061|Bacilli	C	Belongs to the catalase family	katA	GO:0000302,GO:0003674,GO:0003824,GO:0004096,GO:0004601,GO:0005488,GO:0005575,GO:0005622,GO:0005623,GO:0005737,GO:0006950,GO:0006979,GO:0008150,GO:0008152,GO:0009056,GO:0009636,GO:0009987,GO:0010035,GO:0016209,GO:0016491,GO:0016684,GO:0016999,GO:0017001,GO:0017144,GO:0020037,GO:0042221,GO:0042493,GO:0042542,GO:0042737,GO:0042743,GO:0042744,GO:0044237,GO:0044248,GO:0044424,GO:0044464,GO:0046677,GO:…	1.11.1.6	ko:K03781	ko00380,ko00630,ko01110,ko01130,ko01200,ko04011,ko04016,ko04068,ko04146,ko04211,ko04212,ko04213,ko05014,map00380,map00630,map01110,map01130,map01200,map04011,map04016,map04068,map04146,map04211,map04212,map04213,map05014	M00532	R00009,R00602,R02670	RC00034,RC00767,RC02141,RC02755	ko00000,ko00001,ko00002,ko01000	-	-	-	Catalase,Catalase-rel
ECEPKDMA_02680	1423732.BALS01000136_gene388	0.0	1137.0	COG0277@1|root,COG0277@2|Bacteria,1UZAG@1239|Firmicutes,4H9ZB@91061|Bacilli,3F59H@33958|Lactobacillaceae	91061|Bacilli	C	D-lactate dehydrogenase, membrane binding	dld	-	1.1.5.12	ko:K03777	ko00620,ko01120,map00620,map01120	-	R00704,R11591	RC00044	ko00000,ko00001,ko01000	-	-	-	FAD_binding_4,Lact-deh-memb
